# Supplementary material for: Mitonuclear incompatibility as a hidden driver behind the genome ancestry of African admixed cattle
Source: BMC Biol. 2022 Jan 17;20:20. doi: 10.1186/s12915-021-01206-x (PMC8764764; doi:10.1186/s12915-021-01206-x)
Supplement: Supplementary file 1 — Additional file 1: Table S1. Summary of genome re-sequencing using whole-genome sequencing data. [file 12915_2021_1206_MOESM1_ESM.xlsx]

## Sheet: WGS Information
Sample information				Whole genome sequence mapping statistics			Y chromosome statistics			Mitochondrial sequence statistics			Related article		Notes
WGS Biosample ID	Mitochondrial assembly ID	Classification	Breed	Alignment rate	Coverage	Mean depth	Imputed Sex	*Mean depth ratio of (X)	*Mean depth ratio (Y)	Number of SNP	Number of indels	Mean depth			*Mean depth ratio of sex chromosomes were calculated using reads of mapping quality over zero.
SAMN05216066	Failed	Asian zebu	Brahman	0.937	0.988	14.02	M	0.521	0.156	-	-	8.639	Heaton, Michael P., et al. "Using diverse US beef cattle genomes to identify missense mutations in EPAS1, a gene associated with pulmonary hypertension." F1000Research 5 (2016).
SAMN05216067	Failed	Asian zebu	Brahman	0.941	0.989	16.54	M	0.502	0.159	-	-	10.961	Heaton, Michael P., et al. "Using diverse US beef cattle genomes to identify missense mutations in EPAS1, a gene associated with pulmonary hypertension." F1000Research 5 (2016).
SAMN05216068	Failed	Asian zebu	Brahman	0.934	0.988	15.2	M	0.52	0.166	-	-	27.433	Heaton, Michael P., et al. "Using diverse US beef cattle genomes to identify missense mutations in EPAS1, a gene associated with pulmonary hypertension." F1000Research 5 (2016).
SAMN05216069	Failed	Asian zebu	Brahman	0.909	0.988	18.15	M	0.42	0.135	-	-	9.131	Heaton, Michael P., et al. "Using diverse US beef cattle genomes to identify missense mutations in EPAS1, a gene associated with pulmonary hypertension." F1000Research 5 (2016).
SAMN05216070	Failed	Asian zebu	Brahman	0.935	0.989	18.07	M	0.515	0.154	-	-	11.522	Heaton, Michael P., et al. "Using diverse US beef cattle genomes to identify missense mutations in EPAS1, a gene associated with pulmonary hypertension." F1000Research 5 (2016).
SAMN05788490	Failed	Asian zebu	Brahman	0.989	0.95	7.27	M	0.492	0.095	-	-	7.558	Heaton, Michael P., et al. "Using diverse US beef cattle genomes to identify missense mutations in EPAS1, a gene associated with pulmonary hypertension." F1000Research 5 (2016).
SAMN05788491	Failed	Asian zebu	Brahman	0.982	0.912	5.14	M	0.559	0.105	-	-	6.844	Heaton, Michael P., et al. "Using diverse US beef cattle genomes to identify missense mutations in EPAS1, a gene associated with pulmonary hypertension." F1000Research 5 (2016).
SAMN05788494	Failed	Asian zebu	Brahman	0.987	0.97	6.22	M	0.531	0.138	-	-	4.08	Heaton, Michael P., et al. "Using diverse US beef cattle genomes to identify missense mutations in EPAS1, a gene associated with pulmonary hypertension." F1000Research 5 (2016).
SAMN05788495	Failed	Asian zebu	Brahman	0.98	0.977	9	M	0.552	0.119	-	-	5.412	Heaton, Michael P., et al. "Using diverse US beef cattle genomes to identify missense mutations in EPAS1, a gene associated with pulmonary hypertension." F1000Research 5 (2016).
SAMN05788496	Failed	Asian zebu	Brahman	0.976	0.972	6.9	M	0.54	0.125	-	-	6.646	Heaton, Michael P., et al. "Using diverse US beef cattle genomes to identify missense mutations in EPAS1, a gene associated with pulmonary hypertension." F1000Research 5 (2016).
SAMN05788512	Failed	Asian zebu	Gir	0.986	0.978	8.92	M	0.537	0.119	-	-	4.962	Heaton, Michael P., et al. "Using diverse US beef cattle genomes to identify missense mutations in EPAS1, a gene associated with pulmonary hypertension." F1000Research 5 (2016).
SAMN05788513	Failed	Asian zebu	Gir	0.987	0.983	13.27	M	0.54	0.115	-	-	8.559	Heaton, Michael P., et al. "Using diverse US beef cattle genomes to identify missense mutations in EPAS1, a gene associated with pulmonary hypertension." F1000Research 5 (2016).
SAMN05788514	Failed	Asian zebu	Gir	0.986	0.982	12.84	M	0.526	0.108	-	-	6.712	Heaton, Michael P., et al. "Using diverse US beef cattle genomes to identify missense mutations in EPAS1, a gene associated with pulmonary hypertension." F1000Research 5 (2016).
SAMN05788515	Failed	Asian zebu	Gir	0.978	0.971	6.64	M	0.513	0.109	-	-	4.091	Heaton, Michael P., et al. "Using diverse US beef cattle genomes to identify missense mutations in EPAS1, a gene associated with pulmonary hypertension." F1000Research 5 (2016).
SAMN05788520	Failed	Asian zebu	Nelore	0.985	0.948	7.53	M	0.549	0.107	-	-	5.795	Heaton, Michael P., et al. "Using diverse US beef cattle genomes to identify missense mutations in EPAS1, a gene associated with pulmonary hypertension." F1000Research 5 (2016).
SAMN05788521	Failed	Asian zebu	Nelore	0.985	0.955	5.67	M	0.54	0.116	-	-	14.837	Heaton, Michael P., et al. "Using diverse US beef cattle genomes to identify missense mutations in EPAS1, a gene associated with pulmonary hypertension." F1000Research 5 (2016).
SAMN05788522	Failed	Asian zebu	Nelore	0.986	0.976	7.45	M	0.532	0.123	-	-	4.637	Heaton, Michael P., et al. "Using diverse US beef cattle genomes to identify missense mutations in EPAS1, a gene associated with pulmonary hypertension." F1000Research 5 (2016).
SAMN05788523	Failed	Asian zebu	Nelore	0.985	0.96	6.42	M	0.562	0.133	-	-	4.199	Heaton, Michael P., et al. "Using diverse US beef cattle genomes to identify missense mutations in EPAS1, a gene associated with pulmonary hypertension." F1000Research 5 (2016).
SAMN05788525	Failed	Asian zebu	Nelore	0.986	0.958	5.19	M	0.524	0.13	-	-	6.343	Heaton, Michael P., et al. "Using diverse US beef cattle genomes to identify missense mutations in EPAS1, a gene associated with pulmonary hypertension." F1000Research 5 (2016).
SAMN05788524	I_ASZ_001@	Asian zebu	Nelore	0.969	0.98	11.83	F	1.033	0.001	237	2	237.104	Heaton, Michael P., et al. "Using diverse US beef cattle genomes to identify missense mutations in EPAS1, a gene associated with pulmonary hypertension." F1000Research 5 (2016).
SAMN02225746	P_AST_001@	Asian taurine	Hanwoo	0.993	0.987	12.83	M	0.533	0.105	76	1	247.253	Lee, Hyun-Jeong, et al. "Deciphering the genetic blueprint behind Holstein milk proteins and production." Genome biology and evolution 6.6 (2014): 1366-1374.
SAMN04545560	T_AFT_001@	African taurine	N'Dama	0.99	0.987	10.1	F	0.993	0.001	22	2	247.709	Kim, Jaemin, et al. "The genome landscape of indigenous African cattle." Genome biology 18.1 (2017): 1-14.
SAMN04545561	T_AFT_002@	African taurine	N'Dama	0.991	0.986	9.44	F	1.002	0.001	25	2	247.715	Kim, Jaemin, et al. "The genome landscape of indigenous African cattle." Genome biology 18.1 (2017): 1-14.
SAMN04545562	T_AFT_003@	African taurine	N'Dama	0.981	0.986	8.85	F	0.997	0.001	22	2	247.505	Kim, Jaemin, et al. "The genome landscape of indigenous African cattle." Genome biology 18.1 (2017): 1-14.
SAMN04545563	T_AFT_004@	African taurine	N'Dama	0.991	0.986	9.85	F	0.997	0.001	22	2	247.702	Kim, Jaemin, et al. "The genome landscape of indigenous African cattle." Genome biology 18.1 (2017): 1-14.
SAMN04545564	T_AFT_005@	African taurine	N'Dama	0.991	0.987	10.1	F	0.995	0.001	22	2	247.736	Kim, Jaemin, et al. "The genome landscape of indigenous African cattle." Genome biology 18.1 (2017): 1-14.
SAMN04545565	T_AFT_006@	African taurine	N'Dama	0.991	0.987	10.33	F	0.994	0.001	22	2	247.401	Kim, Jaemin, et al. "The genome landscape of indigenous African cattle." Genome biology 18.1 (2017): 1-14.
SAMN04545566	T_AFT_007@	African taurine	N'Dama	0.991	0.987	9.93	F	0.995	0.001	20	2	247.274	Kim, Jaemin, et al. "The genome landscape of indigenous African cattle." Genome biology 18.1 (2017): 1-14.
SAMN04545567	T_AFT_008@	African taurine	N'Dama	0.99	0.987	9.61	F	0.969	0.001	21	2	245.511	Kim, Jaemin, et al. "The genome landscape of indigenous African cattle." Genome biology 18.1 (2017): 1-14.
SAMN04545568	T_AFT_009@	African taurine	N'Dama	0.991	0.987	10.2	F	1	0.001	22	2	247.154	Kim, Jaemin, et al. "The genome landscape of indigenous African cattle." Genome biology 18.1 (2017): 1-14.
SAMN04545569	T_AFT_010@	African taurine	N'Dama	0.991	0.987	9.89	F	0.993	0.001	23	2	246.726	Kim, Jaemin, et al. "The genome landscape of indigenous African cattle." Genome biology 18.1 (2017): 1-14.
SAMN15514559	T_AFT_011@	African taurine	N'Dama	0.993	0.986	11.62	F	1.017	0.001	22	2	247.438	Kim, Kwondo, et al. "The mosaic genome of indigenous African cattle as a unique genetic resource for African pastoralism." Nature Genetics 52.10 (2020): 1099-1110.
SAMN15514560	T_AFT_012@	African taurine	N'Dama	0.99	0.986	11.01	F	1.014	0.001	22	2	247.664	Kim, Kwondo, et al. "The mosaic genome of indigenous African cattle as a unique genetic resource for African pastoralism." Nature Genetics 52.10 (2020): 1099-1110.
SAMN15514561	T_AFT_013@	African taurine	N'Dama	0.99	0.987	10.97	F	1.009	0.001	23	2	247.845	Kim, Kwondo, et al. "The mosaic genome of indigenous African cattle as a unique genetic resource for African pastoralism." Nature Genetics 52.10 (2020): 1099-1110.
SAMN15514562	T_SHE_001@	Sheko	Sheko	0.99	0.986	11.14	F	1.027	0.001	24	1	240.185	Kim, Kwondo, et al. "The mosaic genome of indigenous African cattle as a unique genetic resource for African pastoralism." Nature Genetics 52.10 (2020): 1099-1110.
SAMN15514563	T_SHE_002@	Sheko	Sheko	0.987	0.987	12.72	F	0.992	0.001	23	2	246.896	Kim, Kwondo, et al. "The mosaic genome of indigenous African cattle as a unique genetic resource for African pastoralism." Nature Genetics 52.10 (2020): 1099-1110.
SAMN15514564	T_SHE_003@	Sheko	Sheko	0.991	0.986	12.11	F	1.01	0.001	23	1	244.937	Kim, Kwondo, et al. "The mosaic genome of indigenous African cattle as a unique genetic resource for African pastoralism." Nature Genetics 52.10 (2020): 1099-1110.
SAMN15514565	T_SHE_004@	Sheko	Sheko	0.987	0.986	10.9	F	1.016	0.001	25	1	241.992	Kim, Kwondo, et al. "The mosaic genome of indigenous African cattle as a unique genetic resource for African pastoralism." Nature Genetics 52.10 (2020): 1099-1110.
SAMN15514566	T_SHE_005@	Sheko	Sheko	0.989	0.986	11.17	F	1.04	0.001	23	1	240.328	Kim, Kwondo, et al. "The mosaic genome of indigenous African cattle as a unique genetic resource for African pastoralism." Nature Genetics 52.10 (2020): 1099-1110.
SAMN15514567	T_SHE_006@	Sheko	Sheko	0.987	0.986	11.48	F	1.001	0.001	22	1	245.349	Kim, Kwondo, et al. "The mosaic genome of indigenous African cattle as a unique genetic resource for African pastoralism." Nature Genetics 52.10 (2020): 1099-1110.
SAMN15514568	T_SHE_007@	Sheko	Sheko	0.986	0.987	11.2	F	0.997	0.001	23	1	242.818	Kim, Kwondo, et al. "The mosaic genome of indigenous African cattle as a unique genetic resource for African pastoralism." Nature Genetics 52.10 (2020): 1099-1110.
SAMN15514569	T_SHE_008@	Sheko	Sheko	0.991	0.986	10.86	F	0.955	0.001	23	1	237.714	Kim, Kwondo, et al. "The mosaic genome of indigenous African cattle as a unique genetic resource for African pastoralism." Nature Genetics 52.10 (2020): 1099-1110.
SAMN15514570	T_SHE_009@	Sheko	Sheko	0.99	0.987	11.68	F	1.002	0.001	20	2	243.884	Kim, Kwondo, et al. "The mosaic genome of indigenous African cattle as a unique genetic resource for African pastoralism." Nature Genetics 52.10 (2020): 1099-1110.
SAMN15514477	T_AFZ_001@	African zebu	Arsi	0.989	0.985	10.61	F	1.007	0.001	21	1	194.294	Kim, Kwondo, et al. "The mosaic genome of indigenous African cattle as a unique genetic resource for African pastoralism." Nature Genetics 52.10 (2020): 1099-1110.
SAMN15514478	T_AFZ_002@	African zebu	Arsi	0.99	0.986	11.27	F	1.009	0.001	24	1	210.018	Kim, Kwondo, et al. "The mosaic genome of indigenous African cattle as a unique genetic resource for African pastoralism." Nature Genetics 52.10 (2020): 1099-1110.
SAMN15514479	T_AFZ_003@	African zebu	Arsi	0.988	0.986	11.7	F	1.006	0.001	21	2	240.071	Kim, Kwondo, et al. "The mosaic genome of indigenous African cattle as a unique genetic resource for African pastoralism." Nature Genetics 52.10 (2020): 1099-1110.
SAMN15514480	T_AFZ_004@	African zebu	Arsi	0.986	0.986	10.67	F	1.008	0.001	28	1	153.762	Kim, Kwondo, et al. "The mosaic genome of indigenous African cattle as a unique genetic resource for African pastoralism." Nature Genetics 52.10 (2020): 1099-1110.
SAMN15514481	T_AFZ_005@	African zebu	Arsi	0.989	0.986	11.14	F	0.993	0.001	22	1	245.866	Kim, Kwondo, et al. "The mosaic genome of indigenous African cattle as a unique genetic resource for African pastoralism." Nature Genetics 52.10 (2020): 1099-1110.
SAMN15514482	T_AFZ_006@	African zebu	Arsi	0.987	0.986	10.29	F	1	0.001	23	1	215.659	Kim, Kwondo, et al. "The mosaic genome of indigenous African cattle as a unique genetic resource for African pastoralism." Nature Genetics 52.10 (2020): 1099-1110.
SAMN15514483	T_AFZ_007@	African zebu	Arsi	0.989	0.987	11.96	M	0.524	0.118	19	1	172.643	Kim, Kwondo, et al. "The mosaic genome of indigenous African cattle as a unique genetic resource for African pastoralism." Nature Genetics 52.10 (2020): 1099-1110.
SAMN15514484	T_AFZ_008@	African zebu	Arsi	0.988	0.987	10.77	M	0.526	0.128	21	1	245.53	Kim, Kwondo, et al. "The mosaic genome of indigenous African cattle as a unique genetic resource for African pastoralism." Nature Genetics 52.10 (2020): 1099-1110.
SAMN15514485	T_AFZ_009@	African zebu	Arsi	0.983	0.987	9.73	M	0.529	0.126	25	1	168.826	Kim, Kwondo, et al. "The mosaic genome of indigenous African cattle as a unique genetic resource for African pastoralism." Nature Genetics 52.10 (2020): 1099-1110.
SAMN15514486	T_AFZ_010@	African zebu	Arsi	0.988	0.988	11.71	M	0.525	0.122	24	1	216.131	Kim, Kwondo, et al. "The mosaic genome of indigenous African cattle as a unique genetic resource for African pastoralism." Nature Genetics 52.10 (2020): 1099-1110.
SAMN15514487	T_AFZ_011@	African zebu	Barka	0.986	0.985	9.68	F	1.004	0.001	23	1	192.865	Kim, Kwondo, et al. "The mosaic genome of indigenous African cattle as a unique genetic resource for African pastoralism." Nature Genetics 52.10 (2020): 1099-1110.
SAMN15514488	T_AFZ_012@	African zebu	Barka	0.988	0.986	11.32	F	1.006	0.001	23	2	197.905	Kim, Kwondo, et al. "The mosaic genome of indigenous African cattle as a unique genetic resource for African pastoralism." Nature Genetics 52.10 (2020): 1099-1110.
SAMN15514489	T_AFZ_013@	African zebu	Barka	0.99	0.986	11.17	F	1.003	0.001	24	1	244.448	Kim, Kwondo, et al. "The mosaic genome of indigenous African cattle as a unique genetic resource for African pastoralism." Nature Genetics 52.10 (2020): 1099-1110.
SAMN15514490	T_AFZ_014@	African zebu	Barka	0.989	0.985	10.97	F	0.997	0.001	21	1	243.302	Kim, Kwondo, et al. "The mosaic genome of indigenous African cattle as a unique genetic resource for African pastoralism." Nature Genetics 52.10 (2020): 1099-1110.
SAMN15514491	T_AFZ_015@	African zebu	Barka	0.986	0.986	10.53	F	0.992	0.001	22	1	244.99	Kim, Kwondo, et al. "The mosaic genome of indigenous African cattle as a unique genetic resource for African pastoralism." Nature Genetics 52.10 (2020): 1099-1110.
SAMN15514492	T_AFZ_016@	African zebu	Barka	0.986	0.986	11.71	F	0.996	0.001	21	1	247.843	Kim, Kwondo, et al. "The mosaic genome of indigenous African cattle as a unique genetic resource for African pastoralism." Nature Genetics 52.10 (2020): 1099-1110.
SAMN15514493	T_AFZ_017@	African zebu	Barka	0.985	0.986	10.58	F	1.009	0.001	18	1	248.583	Kim, Kwondo, et al. "The mosaic genome of indigenous African cattle as a unique genetic resource for African pastoralism." Nature Genetics 52.10 (2020): 1099-1110.
SAMN15514494	T_AFZ_018@	African zebu	Barka	0.989	0.985	11.38	F	1.01	0.001	24	1	244.522	Kim, Kwondo, et al. "The mosaic genome of indigenous African cattle as a unique genetic resource for African pastoralism." Nature Genetics 52.10 (2020): 1099-1110.
SAMN15514495	T_AFZ_019@	African zebu	Barka	0.986	0.987	12.44	F	0.991	0.001	19	1	247.975	Kim, Kwondo, et al. "The mosaic genome of indigenous African cattle as a unique genetic resource for African pastoralism." Nature Genetics 52.10 (2020): 1099-1110.
SAMN15514496	T_AFZ_020@	African zebu	Butana	0.988	0.985	11.99	F	0.947	0.001	25	1	59.346	Kim, Kwondo, et al. "The mosaic genome of indigenous African cattle as a unique genetic resource for African pastoralism." Nature Genetics 52.10 (2020): 1099-1110.
SAMN15514497	T_AFZ_021@	African zebu	Butana	0.987	0.986	10.35	F	0.977	0.001	19	1	90.55	Kim, Kwondo, et al. "The mosaic genome of indigenous African cattle as a unique genetic resource for African pastoralism." Nature Genetics 52.10 (2020): 1099-1110.
SAMN15514498	T_AFZ_022@	African zebu	Butana	0.988	0.986	10.44	F	0.957	0.001	27	1	60.01	Kim, Kwondo, et al. "The mosaic genome of indigenous African cattle as a unique genetic resource for African pastoralism." Nature Genetics 52.10 (2020): 1099-1110.
SAMN15514499	T_AFZ_023@	African zebu	Butana	0.982	0.987	10.67	F	0.975	0.001	20	1	97.691	Kim, Kwondo, et al. "The mosaic genome of indigenous African cattle as a unique genetic resource for African pastoralism." Nature Genetics 52.10 (2020): 1099-1110.
SAMN15514500	T_AFZ_024@	African zebu	Butana	0.987	0.986	10.52	F	0.975	0.001	21	1	98.871	Kim, Kwondo, et al. "The mosaic genome of indigenous African cattle as a unique genetic resource for African pastoralism." Nature Genetics 52.10 (2020): 1099-1110.
SAMN15514501	T_AFZ_025@	African zebu	Butana	0.987	0.986	10.19	F	0.937	0.001	22	1	60.138	Kim, Kwondo, et al. "The mosaic genome of indigenous African cattle as a unique genetic resource for African pastoralism." Nature Genetics 52.10 (2020): 1099-1110.
SAMN15514502	T_AFZ_026@	African zebu	Butana	0.985	0.987	11.74	F	0.957	0.001	23	1	69.735	Kim, Kwondo, et al. "The mosaic genome of indigenous African cattle as a unique genetic resource for African pastoralism." Nature Genetics 52.10 (2020): 1099-1110.
SAMN15514503	T_AFZ_027@	African zebu	Butana	0.987	0.986	11.2	F	0.945	0.001	23	1	93.036	Kim, Kwondo, et al. "The mosaic genome of indigenous African cattle as a unique genetic resource for African pastoralism." Nature Genetics 52.10 (2020): 1099-1110.
SAMN15514504	T_AFZ_028@	African zebu	Butana	0.987	0.986	10.43	F	0.983	0.001	27	1	66.868	Kim, Kwondo, et al. "The mosaic genome of indigenous African cattle as a unique genetic resource for African pastoralism." Nature Genetics 52.10 (2020): 1099-1110.
SAMN15514505	T_AFZ_029@	African zebu	Butana	0.987	0.986	10.7	F	0.967	0.001	21	1	56.863	Kim, Kwondo, et al. "The mosaic genome of indigenous African cattle as a unique genetic resource for African pastoralism." Nature Genetics 52.10 (2020): 1099-1110.
SAMN15514506	T_AFZ_030@	African zebu	Butana	0.988	0.986	10.93	F	0.951	0.001	19	1	56.248	Kim, Kwondo, et al. "The mosaic genome of indigenous African cattle as a unique genetic resource for African pastoralism." Nature Genetics 52.10 (2020): 1099-1110.
SAMN15514507	T_AFZ_031@	African zebu	Butana	0.988	0.986	11.79	F	0.963	0.001	25	2	59.296	Kim, Kwondo, et al. "The mosaic genome of indigenous African cattle as a unique genetic resource for African pastoralism." Nature Genetics 52.10 (2020): 1099-1110.
SAMN15514508	T_AFZ_032@	African zebu	Butana	0.987	0.986	10.21	F	0.912	0.001	19	1	63.184	Kim, Kwondo, et al. "The mosaic genome of indigenous African cattle as a unique genetic resource for African pastoralism." Nature Genetics 52.10 (2020): 1099-1110.
SAMN15514509	T_AFZ_033@	African zebu	Butana	0.988	0.985	12	F	0.957	0.001	23	1	70.569	Kim, Kwondo, et al. "The mosaic genome of indigenous African cattle as a unique genetic resource for African pastoralism." Nature Genetics 52.10 (2020): 1099-1110.
SAMN15514510	T_AFZ_034@	African zebu	Butana	0.989	0.984	11.98	F	0.98	0.001	21	1	74.164	Kim, Kwondo, et al. "The mosaic genome of indigenous African cattle as a unique genetic resource for African pastoralism." Nature Genetics 52.10 (2020): 1099-1110.
SAMN15514511	T_AFZ_035@	African zebu	Butana	0.988	0.986	12.32	F	0.959	0.001	22	1	51.121	Kim, Kwondo, et al. "The mosaic genome of indigenous African cattle as a unique genetic resource for African pastoralism." Nature Genetics 52.10 (2020): 1099-1110.
SAMN15514512	T_AFZ_036@	African zebu	Butana	0.989	0.986	12.12	F	0.976	0.001	26	1	51.556	Kim, Kwondo, et al. "The mosaic genome of indigenous African cattle as a unique genetic resource for African pastoralism." Nature Genetics 52.10 (2020): 1099-1110.
SAMN15514513	T_AFZ_037@	African zebu	Butana	0.986	0.986	10.33	F	0.967	0.001	19	1	47.232	Kim, Kwondo, et al. "The mosaic genome of indigenous African cattle as a unique genetic resource for African pastoralism." Nature Genetics 52.10 (2020): 1099-1110.
SAMN15514514	T_AFZ_038@	African zebu	Butana	0.987	0.986	10.17	F	0.961	0.001	29	1	25.643	Kim, Kwondo, et al. "The mosaic genome of indigenous African cattle as a unique genetic resource for African pastoralism." Nature Genetics 52.10 (2020): 1099-1110.
SAMN15514515	T_AFZ_039@	African zebu	Butana	0.987	0.986	10.23	F	0.977	0.001	26	1	82.796	Kim, Kwondo, et al. "The mosaic genome of indigenous African cattle as a unique genetic resource for African pastoralism." Nature Genetics 52.10 (2020): 1099-1110.
SAMN15514516	T_AFZ_040@	African zebu	Ethiopian Boran	0.989	0.986	11.85	F	1.015	0.001	21	1	173.123	Kim, Kwondo, et al. "The mosaic genome of indigenous African cattle as a unique genetic resource for African pastoralism." Nature Genetics 52.10 (2020): 1099-1110.
SAMN15514517	T_AFZ_041@	African zebu	Ethiopian Boran	0.99	0.985	11.25	F	1.004	0.001	24	2	222.657	Kim, Kwondo, et al. "The mosaic genome of indigenous African cattle as a unique genetic resource for African pastoralism." Nature Genetics 52.10 (2020): 1099-1110.
SAMN15514518	T_AFZ_042@	African zebu	Ethiopian Boran	0.99	0.986	11.02	F	1.011	0.001	19	1	241.31	Kim, Kwondo, et al. "The mosaic genome of indigenous African cattle as a unique genetic resource for African pastoralism." Nature Genetics 52.10 (2020): 1099-1110.
SAMN15514519	T_AFZ_043@	African zebu	Ethiopian Boran	0.99	0.986	11.71	F	1.008	0.001	30	1	227.628	Kim, Kwondo, et al. "The mosaic genome of indigenous African cattle as a unique genetic resource for African pastoralism." Nature Genetics 52.10 (2020): 1099-1110.
SAMN15514520	T_AFZ_044@	African zebu	Ethiopian Boran	0.987	0.986	10.66	F	0.997	0.001	23	2	218.11	Kim, Kwondo, et al. "The mosaic genome of indigenous African cattle as a unique genetic resource for African pastoralism." Nature Genetics 52.10 (2020): 1099-1110.
SAMN15514521	T_AFZ_045@	African zebu	Ethiopian Boran	0.986	0.986	10.55	F	1.016	0.001	23	2	246.767	Kim, Kwondo, et al. "The mosaic genome of indigenous African cattle as a unique genetic resource for African pastoralism." Nature Genetics 52.10 (2020): 1099-1110.
SAMN15514522	T_AFZ_046@	African zebu	Ethiopian Boran	0.987	0.985	9.76	F	1.007	0.001	29	1	209.637	Kim, Kwondo, et al. "The mosaic genome of indigenous African cattle as a unique genetic resource for African pastoralism." Nature Genetics 52.10 (2020): 1099-1110.
SAMN15514523	T_AFZ_047@	African zebu	Ethiopian Boran	0.984	0.987	10.13	M	0.528	0.124	22	3	246.738	Kim, Kwondo, et al. "The mosaic genome of indigenous African cattle as a unique genetic resource for African pastoralism." Nature Genetics 52.10 (2020): 1099-1110.
SAMN15514524	T_AFZ_048@	African zebu	Ethiopian Boran	0.987	0.987	10.37	M	0.515	0.128	20	2	165.761	Kim, Kwondo, et al. "The mosaic genome of indigenous African cattle as a unique genetic resource for African pastoralism." Nature Genetics 52.10 (2020): 1099-1110.
SAMN15514525	T_AFZ_049@	African zebu	Ethiopian Boran	0.986	0.988	10.97	M	0.519	0.124	25	2	217.471	Kim, Kwondo, et al. "The mosaic genome of indigenous African cattle as a unique genetic resource for African pastoralism." Nature Genetics 52.10 (2020): 1099-1110.
SAMN15514526	T_AFZ_050@	African zebu	Goffa	0.988	0.988	11.76	M	0.522	0.125	20	1	246.234	Kim, Kwondo, et al. "The mosaic genome of indigenous African cattle as a unique genetic resource for African pastoralism." Nature Genetics 52.10 (2020): 1099-1110.
SAMN15514527	T_AFZ_051@	African zebu	Goffa	0.99	0.986	11.71	F	0.997	0.001	22	1	241.556	Kim, Kwondo, et al. "The mosaic genome of indigenous African cattle as a unique genetic resource for African pastoralism." Nature Genetics 52.10 (2020): 1099-1110.
SAMN15514528	T_AFZ_052@	African zebu	Goffa	0.987	0.987	11.51	F	1.002	0.001	22	1	232.419	Kim, Kwondo, et al. "The mosaic genome of indigenous African cattle as a unique genetic resource for African pastoralism." Nature Genetics 52.10 (2020): 1099-1110.
SAMN15514529	T_AFZ_053@	African zebu	Goffa	0.988	0.986	9.34	F	0.994	0.001	24	1	225.213	Kim, Kwondo, et al. "The mosaic genome of indigenous African cattle as a unique genetic resource for African pastoralism." Nature Genetics 52.10 (2020): 1099-1110.
SAMN15514530	T_AFZ_054@	African zebu	Goffa	0.987	0.986	11.06	F	0.979	0.001	20	1	233.732	Kim, Kwondo, et al. "The mosaic genome of indigenous African cattle as a unique genetic resource for African pastoralism." Nature Genetics 52.10 (2020): 1099-1110.
SAMN15514531	T_AFZ_055@	African zebu	Goffa	0.988	0.987	10.87	M	0.525	0.126	24	1	247.059	Kim, Kwondo, et al. "The mosaic genome of indigenous African cattle as a unique genetic resource for African pastoralism." Nature Genetics 52.10 (2020): 1099-1110.
SAMN15514532	T_AFZ_056@	African zebu	Goffa	0.989	0.988	11.85	M	0.52	0.117	22	2	240.282	Kim, Kwondo, et al. "The mosaic genome of indigenous African cattle as a unique genetic resource for African pastoralism." Nature Genetics 52.10 (2020): 1099-1110.
SAMN15514533	T_AFZ_057@	African zebu	Goffa	0.987	0.987	11.1	M	0.522	0.125	24	1	243.549	Kim, Kwondo, et al. "The mosaic genome of indigenous African cattle as a unique genetic resource for African pastoralism." Nature Genetics 52.10 (2020): 1099-1110.
SAMN15514534	T_AFZ_058@	African zebu	Goffa	0.986	0.985	8.35	M	0.522	0.132	23	1	197.917	Kim, Kwondo, et al. "The mosaic genome of indigenous African cattle as a unique genetic resource for African pastoralism." Nature Genetics 52.10 (2020): 1099-1110.
SAMN15514535	T_AFZ_059@	African zebu	Goffa	0.986	0.987	9.62	M	0.521	0.127	19	1	222.609	Kim, Kwondo, et al. "The mosaic genome of indigenous African cattle as a unique genetic resource for African pastoralism." Nature Genetics 52.10 (2020): 1099-1110.
SAMN15514536	T_AFZ_060@	African zebu	Kenana	0.983	0.987	9.88	M	0.488	0.122	24	1	136.12	Kim, Kwondo, et al. "The mosaic genome of indigenous African cattle as a unique genetic resource for African pastoralism." Nature Genetics 52.10 (2020): 1099-1110.
SAMN15514537	T_AFZ_061@	African zebu	Kenana	0.988	0.985	10.75	F	0.934	0.001	24	1	31.35	Kim, Kwondo, et al. "The mosaic genome of indigenous African cattle as a unique genetic resource for African pastoralism." Nature Genetics 52.10 (2020): 1099-1110.
SAMN15514538	T_AFZ_062@	African zebu	Kenana	0.989	0.986	11.16	F	0.97	0.001	28	2	52.668	Kim, Kwondo, et al. "The mosaic genome of indigenous African cattle as a unique genetic resource for African pastoralism." Nature Genetics 52.10 (2020): 1099-1110.
SAMN15514539	T_AFZ_063@	African zebu	Kenana	0.984	0.987	11.36	F	0.946	0.001	26	1	26.697	Kim, Kwondo, et al. "The mosaic genome of indigenous African cattle as a unique genetic resource for African pastoralism." Nature Genetics 52.10 (2020): 1099-1110.
SAMN04545556	T_AFZ_064@	African zebu	Kenana	0.989	0.986	9.82	F	0.885	0.001	25	2	34.073	Kim, Jaemin, et al. "The genome landscape of indigenous African cattle." Genome biology 18.1 (2017): 1-14.
SAMN04545558	T_AFZ_065@	African zebu	Kenana	0.988	0.986	9.93	F	0.935	0.001	23	2	91.238	Kim, Jaemin, et al. "The genome landscape of indigenous African cattle." Genome biology 18.1 (2017): 1-14.
SAMN04545550	T_AFZ_066@	African zebu	Kenana	0.988	0.986	9.88	F	0.982	0.001	20	1	57.129	Kim, Jaemin, et al. "The genome landscape of indigenous African cattle." Genome biology 18.1 (2017): 1-14.
SAMN04545551	T_AFZ_067@	African zebu	Kenana	0.988	0.986	9.59	F	0.939	0.001	20	1	48.266	Kim, Jaemin, et al. "The genome landscape of indigenous African cattle." Genome biology 18.1 (2017): 1-14.
SAMN04545552	T_AFZ_068@	African zebu	Kenana	0.988	0.986	9.81	F	0.954	0.001	23	1	169.72	Kim, Jaemin, et al. "The genome landscape of indigenous African cattle." Genome biology 18.1 (2017): 1-14.
SAMN04545553	T_AFZ_069@	African zebu	Kenana	0.988	0.986	9.65	F	0.98	0.001	26	2	145.662	Kim, Jaemin, et al. "The genome landscape of indigenous African cattle." Genome biology 18.1 (2017): 1-14.
SAMN04545559	T_AFZ_070@	African zebu	Kenana	0.988	0.986	9.65	F	0.97	0.001	22	1	105.297	Kim, Jaemin, et al. "The genome landscape of indigenous African cattle." Genome biology 18.1 (2017): 1-14.
SAMN04545555	T_AFZ_071@	African zebu	Kenana	0.987	0.987	9.75	M	0.514	0.137	24	1	98.483	Kim, Jaemin, et al. "The genome landscape of indigenous African cattle." Genome biology 18.1 (2017): 1-14.
SAMN04545557	T_AFZ_072@	African zebu	Kenana	0.989	0.986	9.82	F	0.95	0.001	24	1	99.043	Kim, Jaemin, et al. "The genome landscape of indigenous African cattle." Genome biology 18.1 (2017): 1-14.
SAMN04545537	T_AFZ_073@	African zebu	Kenya Boran	0.988	0.978	6.11	F	0.988	0.001	20	2	246.967	Kim, Jaemin, et al. "The genome landscape of indigenous African cattle." Genome biology 18.1 (2017): 1-14.
SAMN04545530	T_AFZ_074@	African zebu	Kenya Boran	0.989	0.986	9.2	F	0.969	0.001	19	2	248.334	Kim, Jaemin, et al. "The genome landscape of indigenous African cattle." Genome biology 18.1 (2017): 1-14.
SAMN04545531	T_AFZ_075@	African zebu	Kenya Boran	0.986	0.986	9.22	F	0.995	0.001	23	1	247.796	Kim, Jaemin, et al. "The genome landscape of indigenous African cattle." Genome biology 18.1 (2017): 1-14.
SAMN04545532	T_AFZ_076@	African zebu	Kenya Boran	0.986	0.986	9.12	F	0.999	0.001	22	1	248.135	Kim, Jaemin, et al. "The genome landscape of indigenous African cattle." Genome biology 18.1 (2017): 1-14.
SAMN05862018	T_AFZ_077@	African zebu	Kenya Boran	0.989	0.987	10.12	F	0.989	0.001	22	2	247.551	Kim, Jaemin, et al. "The genome landscape of indigenous African cattle." Genome biology 18.1 (2017): 1-14.
SAMN04545538	T_AFZ_078@	African zebu	Kenya Boran	0.988	0.986	9.64	F	0.998	0.001	25	2	247.964	Kim, Jaemin, et al. "The genome landscape of indigenous African cattle." Genome biology 18.1 (2017): 1-14.
SAMN04545533	T_AFZ_079@	African zebu	Kenya Boran	0.988	0.985	9	F	1	0.001	17	2	246.948	Kim, Jaemin, et al. "The genome landscape of indigenous African cattle." Genome biology 18.1 (2017): 1-14.
SAMN04545539	T_AFZ_080@	African zebu	Kenya Boran	0.986	0.987	9.8	M	0.511	0.139	23	1	242.453	Kim, Jaemin, et al. "The genome landscape of indigenous African cattle." Genome biology 18.1 (2017): 1-14.
SAMN04545534	T_AFZ_081@	African zebu	Kenya Boran	0.988	0.986	9.29	F	0.99	0.001	20	1	247.165	Kim, Jaemin, et al. "The genome landscape of indigenous African cattle." Genome biology 18.1 (2017): 1-14.
SAMN04545535	T_AFZ_082@	African zebu	Kenya Boran	0.962	0.987	9.98	F	0.968	0.002	23	1	236.215	Kim, Jaemin, et al. "The genome landscape of indigenous African cattle." Genome biology 18.1 (2017): 1-14.
SAMN15514540	T_AFZ_083@	African zebu	Mursi	0.99	0.986	11.17	F	0.997	0.001	22	2	241.227	Kim, Kwondo, et al. "The mosaic genome of indigenous African cattle as a unique genetic resource for African pastoralism." Nature Genetics 52.10 (2020): 1099-1110.
SAMN15514541	T_AFZ_084@	African zebu	Mursi	0.985	0.986	10.09	F	1.009	0.001	21	1	248.191	Kim, Kwondo, et al. "The mosaic genome of indigenous African cattle as a unique genetic resource for African pastoralism." Nature Genetics 52.10 (2020): 1099-1110.
SAMN15514542	T_AFZ_085@	African zebu	Mursi	0.989	0.985	11.23	F	1.002	0.001	20	1	246.637	Kim, Kwondo, et al. "The mosaic genome of indigenous African cattle as a unique genetic resource for African pastoralism." Nature Genetics 52.10 (2020): 1099-1110.
SAMN15514543	T_AFZ_086@	African zebu	Mursi	0.985	0.985	12.39	F	1.01	0.001	21	1	247.011	Kim, Kwondo, et al. "The mosaic genome of indigenous African cattle as a unique genetic resource for African pastoralism." Nature Genetics 52.10 (2020): 1099-1110.
SAMN15514544	T_AFZ_087@	African zebu	Mursi	0.987	0.986	9.97	F	1.001	0.001	20	2	239.527	Kim, Kwondo, et al. "The mosaic genome of indigenous African cattle as a unique genetic resource for African pastoralism." Nature Genetics 52.10 (2020): 1099-1110.
SAMN15514545	T_AFZ_088@	African zebu	Mursi	0.986	0.986	9.88	F	0.999	0.001	19	2	244.832	Kim, Kwondo, et al. "The mosaic genome of indigenous African cattle as a unique genetic resource for African pastoralism." Nature Genetics 52.10 (2020): 1099-1110.
SAMN15514546	T_AFZ_089@	African zebu	Mursi	0.987	0.986	9.77	F	0.998	0.001	19	1	245.352	Kim, Kwondo, et al. "The mosaic genome of indigenous African cattle as a unique genetic resource for African pastoralism." Nature Genetics 52.10 (2020): 1099-1110.
SAMN15514547	T_AFZ_090@	African zebu	Mursi	0.987	0.984	8.15	F	1.004	0.001	23	1	238.627	Kim, Kwondo, et al. "The mosaic genome of indigenous African cattle as a unique genetic resource for African pastoralism." Nature Genetics 52.10 (2020): 1099-1110.
SAMN15514548	T_AFZ_091@	African zebu	Mursi	0.988	0.987	11.02	M	0.525	0.124	28	1	239.826	Kim, Kwondo, et al. "The mosaic genome of indigenous African cattle as a unique genetic resource for African pastoralism." Nature Genetics 52.10 (2020): 1099-1110.
SAMN15514549	T_AFZ_092@	African zebu	Mursi	0.985	0.988	10.94	M	0.526	0.125	21	1	248.063	Kim, Kwondo, et al. "The mosaic genome of indigenous African cattle as a unique genetic resource for African pastoralism." Nature Genetics 52.10 (2020): 1099-1110.
SAMN04545574	T_AFZ_093@	African zebu	Ogaden	0.986	0.985	9.05	F	0.982	0.001	23	1	237.359	Kim, Jaemin, et al. "The genome landscape of indigenous African cattle." Genome biology 18.1 (2017): 1-14.
SAMN04545575	T_AFZ_094@	African zebu	Ogaden	0.987	0.986	10.09	F	0.996	0.001	22	1	246.643	Kim, Jaemin, et al. "The genome landscape of indigenous African cattle." Genome biology 18.1 (2017): 1-14.
SAMN04545576	T_AFZ_095@	African zebu	Ogaden	0.987	0.986	9.53	F	1	0.001	24	2	246.611	Kim, Jaemin, et al. "The genome landscape of indigenous African cattle." Genome biology 18.1 (2017): 1-14.
SAMN04545570	T_AFZ_096@	African zebu	Ogaden	0.987	0.986	9.42	F	0.98	0.001	19	2	185.852	Kim, Jaemin, et al. "The genome landscape of indigenous African cattle." Genome biology 18.1 (2017): 1-14.
SAMN04545571	T_AFZ_097@	African zebu	Ogaden	0.987	0.986	9.77	F	0.986	0.001	22	1	245.517	Kim, Jaemin, et al. "The genome landscape of indigenous African cattle." Genome biology 18.1 (2017): 1-14.
SAMN04545577	T_AFZ_098@	African zebu	Ogaden	0.988	0.986	9.55	F	0.978	0.001	26	2	246.707	Kim, Jaemin, et al. "The genome landscape of indigenous African cattle." Genome biology 18.1 (2017): 1-14.
SAMN04545573	T_AFZ_099@	African zebu	Ogaden	0.985	0.985	9.28	F	0.989	0.001	25	1	246.752	Kim, Jaemin, et al. "The genome landscape of indigenous African cattle." Genome biology 18.1 (2017): 1-14.
SAMN04545578	T_AFZ_100@	African zebu	Ogaden	0.985	0.987	8.7	M	0.512	0.141	19	1	248.027	Kim, Jaemin, et al. "The genome landscape of indigenous African cattle." Genome biology 18.1 (2017): 1-14.
SAMN04545579	T_AFZ_101@	African zebu	Ogaden	0.986	0.987	9.79	M	0.521	0.138	24	1	247.852	Kim, Jaemin, et al. "The genome landscape of indigenous African cattle." Genome biology 18.1 (2017): 1-14.
SAMN02225725	T_AST_001@	Asian taurine	Hanwoo	0.991	0.982	10.68	F	1.03	0.001	18	1	248.862	Lee, Hyun-Jeong, et al. "Deciphering the genetic blueprint behind Holstein milk proteins and production." Genome biology and evolution 6.6 (2014): 1366-1374.
SAMN02225726	T_AST_002@	Asian taurine	Hanwoo	0.991	0.983	8.23	F	1.003	0.001	20	1	248.818	Lee, Hyun-Jeong, et al. "Deciphering the genetic blueprint behind Holstein milk proteins and production." Genome biology and evolution 6.6 (2014): 1366-1374.
SAMN02225727	T_AST_003@	Asian taurine	Hanwoo	0.991	0.98	12.54	F	1.039	0.001	17	1	248.438	Lee, Hyun-Jeong, et al. "Deciphering the genetic blueprint behind Holstein milk proteins and production." Genome biology and evolution 6.6 (2014): 1366-1374.
SAMN02225728	T_AST_004@	Asian taurine	Hanwoo	0.991	0.985	10.24	F	1.009	0.001	15	1	248.703	Lee, Hyun-Jeong, et al. "Deciphering the genetic blueprint behind Holstein milk proteins and production." Genome biology and evolution 6.6 (2014): 1366-1374.
SAMN02225729	T_AST_005@	Asian taurine	Hanwoo	0.991	0.981	11.65	F	1.03	0.001	19	1	248.186	Lee, Hyun-Jeong, et al. "Deciphering the genetic blueprint behind Holstein milk proteins and production." Genome biology and evolution 6.6 (2014): 1366-1374.
SAMN02225730	T_AST_006@	Asian taurine	Hanwoo	0.991	0.985	10.18	F	1.004	0.001	16	1	248.954	Lee, Hyun-Jeong, et al. "Deciphering the genetic blueprint behind Holstein milk proteins and production." Genome biology and evolution 6.6 (2014): 1366-1374.
SAMN02225731	T_AST_007@	Asian taurine	Hanwoo	0.984	0.982	11.02	F	1.031	0.001	22	1	248.575	Lee, Hyun-Jeong, et al. "Deciphering the genetic blueprint behind Holstein milk proteins and production." Genome biology and evolution 6.6 (2014): 1366-1374.
SAMN02225732	T_AST_008@	Asian taurine	Hanwoo	0.991	0.986	13.43	F	1.013	0.001	18	2	248.152	Lee, Hyun-Jeong, et al. "Deciphering the genetic blueprint behind Holstein milk proteins and production." Genome biology and evolution 6.6 (2014): 1366-1374.
SAMN02225733	T_AST_009@	Asian taurine	Hanwoo	0.991	0.985	10.98	F	1.009	0.001	22	1	248.83	Lee, Hyun-Jeong, et al. "Deciphering the genetic blueprint behind Holstein milk proteins and production." Genome biology and evolution 6.6 (2014): 1366-1374.
SAMN02225723	T_AST_010@	Asian taurine	Hanwoo	0.991	0.985	10.6	F	1.016	0.001	16	1	248.873	Lee, Hyun-Jeong, et al. "Deciphering the genetic blueprint behind Holstein milk proteins and production." Genome biology and evolution 6.6 (2014): 1366-1374.
SAMN02225724	T_AST_011@	Asian taurine	Hanwoo	0.991	0.984	9.48	F	0.999	0.001	16	1	248.841	Lee, Hyun-Jeong, et al. "Deciphering the genetic blueprint behind Holstein milk proteins and production." Genome biology and evolution 6.6 (2014): 1366-1374.
SAMN02225744	T_AST_012@	Asian taurine	Hanwoo	0.993	0.988	13.03	M	0.528	0.109	19	1	247.605	Lee, Hyun-Jeong, et al. "Deciphering the genetic blueprint behind Holstein milk proteins and production." Genome biology and evolution 6.6 (2014): 1366-1374.
SAMN02225745	T_AST_013@	Asian taurine	Hanwoo	0.993	0.988	13.57	M	0.521	0.119	20	1	247.684	Lee, Hyun-Jeong, et al. "Deciphering the genetic blueprint behind Holstein milk proteins and production." Genome biology and evolution 6.6 (2014): 1366-1374.
SAMN02225747	T_AST_014@	Asian taurine	Hanwoo	0.993	0.988	13.33	M	0.525	0.128	19	1	247.344	Lee, Hyun-Jeong, et al. "Deciphering the genetic blueprint behind Holstein milk proteins and production." Genome biology and evolution 6.6 (2014): 1366-1374.
SAMN02225748	T_AST_015@	Asian taurine	Hanwoo	0.993	0.988	12.59	M	0.523	0.129	26	1	247.717	Lee, Hyun-Jeong, et al. "Deciphering the genetic blueprint behind Holstein milk proteins and production." Genome biology and evolution 6.6 (2014): 1366-1374.
SAMN02225749	T_AST_016@	Asian taurine	Hanwoo	0.992	0.988	13.61	M	0.528	0.122	19	1	248.021	Lee, Hyun-Jeong, et al. "Deciphering the genetic blueprint behind Holstein milk proteins and production." Genome biology and evolution 6.6 (2014): 1366-1374.
SAMN02225750	T_AST_017@	Asian taurine	Hanwoo	0.993	0.988	13.49	M	0.515	0.141	22	1	248.07	Lee, Hyun-Jeong, et al. "Deciphering the genetic blueprint behind Holstein milk proteins and production." Genome biology and evolution 6.6 (2014): 1366-1374.
SAMN02225751	T_AST_018@	Asian taurine	Hanwoo	0.993	0.987	12.26	M	0.528	0.119	29	1	247.603	Lee, Hyun-Jeong, et al. "Deciphering the genetic blueprint behind Holstein milk proteins and production." Genome biology and evolution 6.6 (2014): 1366-1374.
SAMN02225752	T_AST_019@	Asian taurine	Hanwoo	0.989	0.988	12.47	M	0.522	0.123	25	2	247.623	Lee, Hyun-Jeong, et al. "Deciphering the genetic blueprint behind Holstein milk proteins and production." Genome biology and evolution 6.6 (2014): 1366-1374.
SAMN02225753	T_AST_020@	Asian taurine	Hanwoo	0.993	0.988	11.41	M	0.519	0.132	20	1	247.88	Lee, Hyun-Jeong, et al. "Deciphering the genetic blueprint behind Holstein milk proteins and production." Genome biology and evolution 6.6 (2014): 1366-1374.
SAMN02225754	T_AST_021@	Asian taurine	Hanwoo	0.993	0.987	11.35	M	0.529	0.119	14	1	247.141	Lee, Hyun-Jeong, et al. "Deciphering the genetic blueprint behind Holstein milk proteins and production." Genome biology and evolution 6.6 (2014): 1366-1374.
SAMN02225755	T_AST_022@	Asian taurine	Hanwoo	0.991	0.988	11.69	M	0.52	0.136	25	1	247.941	Lee, Hyun-Jeong, et al. "Deciphering the genetic blueprint behind Holstein milk proteins and production." Genome biology and evolution 6.6 (2014): 1366-1374.
SAMN04978232	T_EUT_001@	European taurine	Angus	0.989	0.989	11.76	M	0.519	0.123	18	2	237.711	Kim, Jaemin, et al. "The genome landscape of indigenous African cattle." Genome biology 18.1 (2017): 1-14.
SAMN04978233	T_EUT_002@	European taurine	Angus	0.99	0.988	12.71	F	1.018	0.001	18	1	238.211	Kim, Jaemin, et al. "The genome landscape of indigenous African cattle." Genome biology 18.1 (2017): 1-14.
SAMN04978234	T_EUT_003@	European taurine	Angus	0.99	0.989	12.62	M	0.527	0.12	17	1	240.781	Kim, Jaemin, et al. "The genome landscape of indigenous African cattle." Genome biology 18.1 (2017): 1-14.
SAMN04978235	T_EUT_004@	European taurine	Angus	0.99	0.989	12.79	M	0.524	0.12	15	1	239.743	Kim, Jaemin, et al. "The genome landscape of indigenous African cattle." Genome biology 18.1 (2017): 1-14.
SAMN04978238	T_EUT_005@	European taurine	Angus	0.99	0.987	12.75	F	1.018	0.001	17	1	235.127	Kim, Jaemin, et al. "The genome landscape of indigenous African cattle." Genome biology 18.1 (2017): 1-14.
SAMN04978239	T_EUT_006@	European taurine	Angus	0.991	0.988	12.36	M	0.526	0.123	19	1	249.226	Kim, Jaemin, et al. "The genome landscape of indigenous African cattle." Genome biology 18.1 (2017): 1-14.
SAMN04978240	T_EUT_007@	European taurine	Angus	0.992	0.987	12.31	F	1.015	0.001	17	1	248.773	Kim, Jaemin, et al. "The genome landscape of indigenous African cattle." Genome biology 18.1 (2017): 1-14.
SAMN04978241	T_EUT_008@	European taurine	Angus	0.992	0.987	12.29	F	1.013	0.002	22	1	249.208	Kim, Jaemin, et al. "The genome landscape of indigenous African cattle." Genome biology 18.1 (2017): 1-14.
SAMN04978236	T_EUT_009@	European taurine	Angus	0.991	0.989	9.86	M	0.562	0.125	16	1	248.933	Kim, Jaemin, et al. "The genome landscape of indigenous African cattle." Genome biology 18.1 (2017): 1-14.
SAMN04978237	T_EUT_010@	European taurine	Angus	0.992	0.986	8.4	F	0.995	0.001	17	1	249.058	Kim, Jaemin, et al. "The genome landscape of indigenous African cattle." Genome biology 18.1 (2017): 1-14.
SAMN02225734	T_EUT_011@	European taurine	Holstein	0.992	0.983	9.88	F	1.016	0.001	19	1	248.071	Lee, Hyun-Jeong, et al. "Deciphering the genetic blueprint behind Holstein milk proteins and production." Genome biology and evolution 6.6 (2014): 1366-1374.
SAMN02225735	T_EUT_012@	European taurine	Holstein	0.991	0.983	9.9	F	1.005	0.001	19	1	247.905	Lee, Hyun-Jeong, et al. "Deciphering the genetic blueprint behind Holstein milk proteins and production." Genome biology and evolution 6.6 (2014): 1366-1374.
SAMN02225736	T_EUT_013@	European taurine	Holstein	0.992	0.982	11.48	F	1.06	0.001	19	1	248.015	Lee, Hyun-Jeong, et al. "Deciphering the genetic blueprint behind Holstein milk proteins and production." Genome biology and evolution 6.6 (2014): 1366-1374.
SAMN02225737	T_EUT_014@	European taurine	Holstein	0.991	0.983	9.2	F	0.966	0.001	19	1	246.877	Lee, Hyun-Jeong, et al. "Deciphering the genetic blueprint behind Holstein milk proteins and production." Genome biology and evolution 6.6 (2014): 1366-1374.
SAMN02225738	T_EUT_015@	European taurine	Holstein	0.99	0.985	12.17	F	0.991	0.001	21	1	247.745	Lee, Hyun-Jeong, et al. "Deciphering the genetic blueprint behind Holstein milk proteins and production." Genome biology and evolution 6.6 (2014): 1366-1374.
SAMN02225739	T_EUT_016@	European taurine	Holstein	0.992	0.985	12.64	F	1.048	0.001	14	1	247.947	Lee, Hyun-Jeong, et al. "Deciphering the genetic blueprint behind Holstein milk proteins and production." Genome biology and evolution 6.6 (2014): 1366-1374.
SAMN02225740	T_EUT_017@	European taurine	Holstein	0.991	0.984	12.84	F	1.038	0.001	19	1	247.913	Lee, Hyun-Jeong, et al. "Deciphering the genetic blueprint behind Holstein milk proteins and production." Genome biology and evolution 6.6 (2014): 1366-1374.
SAMN02225741	T_EUT_018@	European taurine	Holstein	0.989	0.986	11.69	F	0.971	0.001	15	1	247.682	Lee, Hyun-Jeong, et al. "Deciphering the genetic blueprint behind Holstein milk proteins and production." Genome biology and evolution 6.6 (2014): 1366-1374.
SAMN02225742	T_EUT_019@	European taurine	Holstein	0.957	0.983	11.84	F	1.035	0.001	16	1	247.966	Lee, Hyun-Jeong, et al. "Deciphering the genetic blueprint behind Holstein milk proteins and production." Genome biology and evolution 6.6 (2014): 1366-1374.
SAMN02225743	T_EUT_020@	European taurine	Holstein	0.992	0.985	12.92	F	1.024	0.001	15	1	248.16	Lee, Hyun-Jeong, et al. "Deciphering the genetic blueprint behind Holstein milk proteins and production." Genome biology and evolution 6.6 (2014): 1366-1374.
SAMN04978250	T_EUT_021@	European taurine	Jersey	0.991	0.988	15.56	M	0.517	0.123	26	1	248.437	Kim, Jaemin, et al. "The genome landscape of indigenous African cattle." Genome biology 18.1 (2017): 1-14.
SAMN04978251	T_EUT_022@	European taurine	Jersey	0.993	0.986	17.16	F	0.992	0.001	16	1	248.179	Kim, Jaemin, et al. "The genome landscape of indigenous African cattle." Genome biology 18.1 (2017): 1-14.
SAMN04978252	T_EUT_023@	European taurine	Jersey	0.994	0.985	13.38	F	0.982	0.001	15	1	248.629	Kim, Jaemin, et al. "The genome landscape of indigenous African cattle." Genome biology 18.1 (2017): 1-14.
SAMN04978253	T_EUT_024@	European taurine	Jersey	0.993	0.987	13.75	M	0.485	0.134	17	1	248.05	Kim, Jaemin, et al. "The genome landscape of indigenous African cattle." Genome biology 18.1 (2017): 1-14.
SAMN04978254	T_EUT_025@	European taurine	Jersey	0.994	0.985	12.72	F	0.949	0.001	15	1	247.935	Kim, Jaemin, et al. "The genome landscape of indigenous African cattle." Genome biology 18.1 (2017): 1-14.
SAMN04978255	T_EUT_026@	European taurine	Jersey	0.994	0.986	15.14	F	0.95	0.001	15	1	246.955	Kim, Jaemin, et al. "The genome landscape of indigenous African cattle." Genome biology 18.1 (2017): 1-14.
SAMN04978256	T_EUT_027@	European taurine	Jersey	0.993	0.988	15.54	M	0.522	0.121	16	1	245.864	Kim, Jaemin, et al. "The genome landscape of indigenous African cattle." Genome biology 18.1 (2017): 1-14.
SAMN04978257	T_EUT_028@	European taurine	Jersey	0.993	0.986	16.67	F	1.006	0.001	16	1	248.578	Kim, Jaemin, et al. "The genome landscape of indigenous African cattle." Genome biology 18.1 (2017): 1-14.
SAMN04978258	T_EUT_029@	European taurine	Jersey	0.991	0.988	14.34	M	0.515	0.127	16	1	248.621	Kim, Jaemin, et al. "The genome landscape of indigenous African cattle." Genome biology 18.1 (2017): 1-14.
SAMN04978259	T_EUT_030@	European taurine	Jersey	0.993	0.986	16.33	F	0.985	0.001	17	1	248.649	Kim, Jaemin, et al. "The genome landscape of indigenous African cattle." Genome biology 18.1 (2017): 1-14.
SAMN15514550	T_HYB_001@	African hybrids	Afar	0.989	0.986	12.24	F	1.006	0.001	22	1	244.789	Kim, Kwondo, et al. "The mosaic genome of indigenous African cattle as a unique genetic resource for African pastoralism." Nature Genetics 52.10 (2020): 1099-1110.
SAMN15514551	T_HYB_002@	African hybrids	Afar	0.99	0.985	11.13	F	0.999	0.001	25	2	239.985	Kim, Kwondo, et al. "The mosaic genome of indigenous African cattle as a unique genetic resource for African pastoralism." Nature Genetics 52.10 (2020): 1099-1110.
SAMN15514552	T_HYB_003@	African hybrids	Afar	0.989	0.986	11.45	F	1.014	0.001	20	1	247.318	Kim, Kwondo, et al. "The mosaic genome of indigenous African cattle as a unique genetic resource for African pastoralism." Nature Genetics 52.10 (2020): 1099-1110.
SAMN15514553	T_HYB_004@	African hybrids	Afar	0.984	0.986	10.64	F	1.001	0.001	23	2	241.477	Kim, Kwondo, et al. "The mosaic genome of indigenous African cattle as a unique genetic resource for African pastoralism." Nature Genetics 52.10 (2020): 1099-1110.
SAMN15514554	T_HYB_005@	African hybrids	Afar	0.99	0.985	11.61	F	1.008	0.001	19	1	232.918	Kim, Kwondo, et al. "The mosaic genome of indigenous African cattle as a unique genetic resource for African pastoralism." Nature Genetics 52.10 (2020): 1099-1110.
SAMN15514555	T_HYB_006@	African hybrids	Afar	0.987	0.986	10.33	F	0.993	0.001	23	1	209.951	Kim, Kwondo, et al. "The mosaic genome of indigenous African cattle as a unique genetic resource for African pastoralism." Nature Genetics 52.10 (2020): 1099-1110.
SAMN15514556	T_HYB_007@	African hybrids	Afar	0.989	0.986	11.19	F	1.005	0.001	21	2	164.186	Kim, Kwondo, et al. "The mosaic genome of indigenous African cattle as a unique genetic resource for African pastoralism." Nature Genetics 52.10 (2020): 1099-1110.
SAMN15514557	T_HYB_008@	African hybrids	Afar	0.985	0.987	10.32	M	0.522	0.124	23	1	238.997	Kim, Kwondo, et al. "The mosaic genome of indigenous African cattle as a unique genetic resource for African pastoralism." Nature Genetics 52.10 (2020): 1099-1110.
SAMN15514558	T_HYB_009@	African hybrids	Afar	0.989	0.987	11.24	M	0.523	0.125	19	1	242.38	Kim, Kwondo, et al. "The mosaic genome of indigenous African cattle as a unique genetic resource for African pastoralism." Nature Genetics 52.10 (2020): 1099-1110.
SAMN04545540	T_HYB_010@	African hybrids	Ankole	0.988	0.987	9.76	F	0.998	0.001	24	2	245.958	Kim, Jaemin, et al. "The genome landscape of indigenous African cattle." Genome biology 18.1 (2017): 1-14.
SAMN04545541	T_HYB_011@	African hybrids	Ankole	0.989	0.986	8.93	F	0.993	0.001	21	1	246.554	Kim, Jaemin, et al. "The genome landscape of indigenous African cattle." Genome biology 18.1 (2017): 1-14.
SAMN04545542	T_HYB_012@	African hybrids	Ankole	0.892	0.953	7.26	M	0.492	0.194	23	1	245.206	Kim, Jaemin, et al. "The genome landscape of indigenous African cattle." Genome biology 18.1 (2017): 1-14.
SAMN04545543	T_HYB_013@	African hybrids	Ankole	0.99	0.987	10.05	F	0.991	0.001	26	2	246.472	Kim, Jaemin, et al. "The genome landscape of indigenous African cattle." Genome biology 18.1 (2017): 1-14.
SAMN04545544	T_HYB_014@	African hybrids	Ankole	0.989	0.987	9.95	F	0.99	0.002	27	2	247.204	Kim, Jaemin, et al. "The genome landscape of indigenous African cattle." Genome biology 18.1 (2017): 1-14.
SAMN04545545	T_HYB_015@	African hybrids	Ankole	0.989	0.986	10.18	F	0.992	0.001	20	1	247.259	Kim, Jaemin, et al. "The genome landscape of indigenous African cattle." Genome biology 18.1 (2017): 1-14.
SAMN04545546	T_HYB_016@	African hybrids	Ankole	0.99	0.986	10.03	F	0.992	0.001	22	2	247.016	Kim, Jaemin, et al. "The genome landscape of indigenous African cattle." Genome biology 18.1 (2017): 1-14.
SAMN04545547	T_HYB_017@	African hybrids	Ankole	0.99	0.986	9.6	F	0.98	0.001	22	2	234.469	Kim, Jaemin, et al. "The genome landscape of indigenous African cattle." Genome biology 18.1 (2017): 1-14.
SAMN04545548	T_HYB_018@	African hybrids	Ankole	0.989	0.986	9.55	F	0.989	0.001	22	2	246.378	Kim, Jaemin, et al. "The genome landscape of indigenous African cattle." Genome biology 18.1 (2017): 1-14.
SAMN04545549	T_HYB_019@	African hybrids	Ankole	0.99	0.987	9.56	F	0.992	0.001	20	2	246.715	Kim, Jaemin, et al. "The genome landscape of indigenous African cattle." Genome biology 18.1 (2017): 1-14.
SAMN15514571	T_HYB_020@	African hybrids	Fogera	0.989	0.986	11.49	F	0.988	0.001	22	1	247.318	Kim, Kwondo, et al. "The mosaic genome of indigenous African cattle as a unique genetic resource for African pastoralism." Nature Genetics 52.10 (2020): 1099-1110.
SAMN15514572	T_HYB_021@	African hybrids	Fogera	0.989	0.986	11.07	F	0.995	0.001	20	1	196.834	Kim, Kwondo, et al. "The mosaic genome of indigenous African cattle as a unique genetic resource for African pastoralism." Nature Genetics 52.10 (2020): 1099-1110.
SAMN15514573	T_HYB_022@	African hybrids	Fogera	0.987	0.985	10.27	F	1.008	0.001	21	1	232.621	Kim, Kwondo, et al. "The mosaic genome of indigenous African cattle as a unique genetic resource for African pastoralism." Nature Genetics 52.10 (2020): 1099-1110.
SAMN15514574	T_HYB_023@	African hybrids	Fogera	0.989	0.986	11.1	F	0.999	0.001	24	1	235.974	Kim, Kwondo, et al. "The mosaic genome of indigenous African cattle as a unique genetic resource for African pastoralism." Nature Genetics 52.10 (2020): 1099-1110.
SAMN15514575	T_HYB_024@	African hybrids	Fogera	0.989	0.986	12.27	F	0.997	0.001	23	1	239.023	Kim, Kwondo, et al. "The mosaic genome of indigenous African cattle as a unique genetic resource for African pastoralism." Nature Genetics 52.10 (2020): 1099-1110.
SAMN15514576	T_HYB_025@	African hybrids	Fogera	0.989	0.986	12.88	F	1	0.001	21	1	207.579	Kim, Kwondo, et al. "The mosaic genome of indigenous African cattle as a unique genetic resource for African pastoralism." Nature Genetics 52.10 (2020): 1099-1110.
SAMN15514577	T_HYB_026@	African hybrids	Fogera	0.99	0.986	11.36	F	0.996	0.001	19	1	242.259	Kim, Kwondo, et al. "The mosaic genome of indigenous African cattle as a unique genetic resource for African pastoralism." Nature Genetics 52.10 (2020): 1099-1110.
SAMN15514578	T_HYB_027@	African hybrids	Fogera	0.987	0.986	10.28	F	0.992	0.001	21	1	240.889	Kim, Kwondo, et al. "The mosaic genome of indigenous African cattle as a unique genetic resource for African pastoralism." Nature Genetics 52.10 (2020): 1099-1110.
SAMN15514579	T_HYB_028@	African hybrids	Fogera	0.989	0.988	11.69	M	0.52	0.124	23	1	244.515	Kim, Kwondo, et al. "The mosaic genome of indigenous African cattle as a unique genetic resource for African pastoralism." Nature Genetics 52.10 (2020): 1099-1110.
SAMN15514580	T_HYB_029@	African hybrids	Horro	0.987	0.984	8.32	F	1.007	0.001	23	1	108.984	Kim, Kwondo, et al. "The mosaic genome of indigenous African cattle as a unique genetic resource for African pastoralism." Nature Genetics 52.10 (2020): 1099-1110.
SAMN15514581	T_HYB_030@	African hybrids	Horro	0.987	0.986	10.17	F	0.996	0.001	25	1	130.379	Kim, Kwondo, et al. "The mosaic genome of indigenous African cattle as a unique genetic resource for African pastoralism." Nature Genetics 52.10 (2020): 1099-1110.
SAMN15514582	T_HYB_031@	African hybrids	Horro	0.989	0.986	11.46	F	1.002	0.001	25	1	125.258	Kim, Kwondo, et al. "The mosaic genome of indigenous African cattle as a unique genetic resource for African pastoralism." Nature Genetics 52.10 (2020): 1099-1110.
SAMN15514583	T_HYB_032@	African hybrids	Horro	0.987	0.985	8.99	F	0.995	0.001	20	2	189.43	Kim, Kwondo, et al. "The mosaic genome of indigenous African cattle as a unique genetic resource for African pastoralism." Nature Genetics 52.10 (2020): 1099-1110.
SAMN15514584	T_HYB_033@	African hybrids	Horro	0.976	0.985	9.71	F	0.996	0.001	23	2	145.3	Kim, Kwondo, et al. "The mosaic genome of indigenous African cattle as a unique genetic resource for African pastoralism." Nature Genetics 52.10 (2020): 1099-1110.
SAMN15514585	T_HYB_034@	African hybrids	Horro	0.987	0.985	8.83	F	1.002	0.001	25	1	141.031	Kim, Kwondo, et al. "The mosaic genome of indigenous African cattle as a unique genetic resource for African pastoralism." Nature Genetics 52.10 (2020): 1099-1110.
SAMN15514586	T_HYB_035@	African hybrids	Horro	0.989	0.987	10.78	F	0.996	0.001	21	1	230.175	Kim, Kwondo, et al. "The mosaic genome of indigenous African cattle as a unique genetic resource for African pastoralism." Nature Genetics 52.10 (2020): 1099-1110.
SAMN15514587	T_HYB_036@	African hybrids	Horro	0.988	0.986	10.48	F	0.999	0.001	22	1	184.098	Kim, Kwondo, et al. "The mosaic genome of indigenous African cattle as a unique genetic resource for African pastoralism." Nature Genetics 52.10 (2020): 1099-1110.
SAMN15514588	T_HYB_037@	African hybrids	Horro	0.985	0.986	8.51	M	0.521	0.131	23	1	246.168	Kim, Kwondo, et al. "The mosaic genome of indigenous African cattle as a unique genetic resource for African pastoralism." Nature Genetics 52.10 (2020): 1099-1110.
SAMN15514589	T_HYB_038@	African hybrids	Horro	0.987	0.988	10.84	M	0.516	0.129	26	1	244.811	Kim, Kwondo, et al. "The mosaic genome of indigenous African cattle as a unique genetic resource for African pastoralism." Nature Genetics 52.10 (2020): 1099-1110.
SAMN15514590	T_HYB_039@	African hybrids	Horro	0.983	0.987	10.97	M	0.518	0.131	20	1	244.401	Kim, Kwondo, et al. "The mosaic genome of indigenous African cattle as a unique genetic resource for African pastoralism." Nature Genetics 52.10 (2020): 1099-1110.
Average				0.986	0.985	10.877		0.858	0.037	22.736	1.264	194.234
