# Supplementary material for: Mitonuclear incompatibility as a hidden driver behind the genome ancestry of African admixed cattle
Source: BMC Biol. 2022 Jan 17;20:20. doi: 10.1186/s12915-021-01206-x (PMC8764764; doi:10.1186/s12915-021-01206-x)
Supplement: Supplementary file 2 — Additional file 2: Table S2. Summary of mitochondrial genome sequences. [file 12915_2021_1206_MOESM2_ESM.xlsx]

## Sheet: Sequence information
Mitochondrial sequence ID	NCBI Accession/*Biosample	Group	Breed	**Geographical origin	Country	Haplogroup (previous studies)	Haplogroup (this study)	Related article		Notes
O_bisRS	NC_012346	Bison bison	-	-	-	-	-	Achilli, Alessandro, et al. "Mitochondrial genomes of extinct aurochs survive in domestic cattle." Current Biology 18.4 (2008): R157-R158.		Sequence IDs ends with "@" indicate the mitochondrial sequences generated in this study.
O_yakRS	NC_006380	Bos grunniens	-	-	-	-	-	NCBI Direct submission (https://www.ncbi.nlm.nih.gov/nuccore/NC_006380/)		Sequence IDs ends with "RS" indicate the reference mitochondrial sequences.
I_AST_001	EU177870	Bos taurus	Iranian	Southern Asia	Iran	I2	I	Achilli, Alessandro, et al. "Mitochondrial genomes of extinct aurochs survive in domestic cattle." Current Biology 18.4 (2008): R157-R158.		*Biosample IDs used for mitochondrial sequence assemblies
I_AST_002	EU177869	Bos taurus	Iraqi	Western Asia	Iraq	I1	I	Achilli, Alessandro, et al. "Mitochondrial genomes of extinct aurochs survive in domestic cattle." Current Biology 18.4 (2008): R157-R158.		**Geographical origins were assigned based on the M49 standard (https://unstats.un.org/unsd/methodology/m49/).
I_AST_003	EU177868	Bos taurus	Iraqi	Western Asia	Iraq	I1	I	Achilli, Alessandro, et al. "Mitochondrial genomes of extinct aurochs survive in domestic cattle." Current Biology 18.4 (2008): R157-R158.		***Sheko was originally classified as Bos taurus, but newly defined as an individual group by Kim, Kwondo, et al. "The mosaic genome of indigenous African cattle as a unique genetic resource for African pastoralism." Nature Genetics 52.10 (2020): 1099-1110.
I_AST_004	FJ971088	Bos taurus	-	Eastern Asia	Mongolia	I1	I	Achilli, Alessandro, et al. "The multifaceted origin of taurine cattle reflected by the mitochondrial genome." PloS one 4.6 (2009): e5753.
I_AST_005	KP143771	Bos taurus	-	Eastern Asia	China	-	I	NCBI Direct submission (https://www.ncbi.nlm.nih.gov/nuccore/KP143771/)
I_AST_006	KT033901	Bos taurus	Nandan	Eastern Asia	China	-	I	NCBI Direct submission (https://www.ncbi.nlm.nih.gov/nuccore/KT033901/)
I_ASZ_001@	SAMN05788524	Bos indicus	Nelore	Southern Asia	India	-	I	This study
I_ASZ_002	KX575711	Bos indicus	Sahiwal	Southern Asia	Pakistan	-	I	Srirattana, Kanokwan, et al. "Cattle phenotypes can disguise their maternal ancestry." BMC genetics 18.1 (2017): 1-11.
I_ASZ_003	MF667929	Bos indicus	Vechur	Southern Asia	India	-	I	NCBI Direct submission (https://www.ncbi.nlm.nih.gov/nuccore/MF667929/)
I_ASZ_004	GU256940	Bos indicus	-	Eastern Asia	China	-	I	NCBI Direct submission (https://www.ncbi.nlm.nih.gov/nuccore/GU256940/)
I_ASZ_005RS	NC_005971	Bos indicus	-	Southern Asia	India	-	I	NCBI Direct submission (https://www.ncbi.nlm.nih.gov/nuccore/NC_005971/)
I_EUZ_001	AF492350	Bos indicus	Zwerg zebu	Western Europe	Germany	-	I	Hiendleder, S., H. Lewalski, and Axel Janke. "Complete mitochondrial genomes of Bos taurus and Bos indicus provide new insights into intra-species variation, taxonomy and domestication." Cytogenetic and genome research 120.1-2 (2008): 150-156.
P_AST_001@	SAMN02225746	Bos taurus	Hanwoo	Eastern Asia	South Korea	-	P	This study
P_AST_002	DQ124389	Bos taurus	Beef cattle	Eastern Asia	South Korea	-	P	NCBI Direct submission (https://www.ncbi.nlm.nih.gov/nuccore/DQ124389/)
P_AUR_001RS	NC_013996	Bos primigenius	-	-	-	-	P	Edwards, Ceiridwen J., et al. "A complete mitochondrial genome sequence from a mesolithic wild aurochs (Bos primigenius)." PLoS One 5.2 (2010): e9255.
P_AUR_002	JQ437479	Bos primigenius	-	-	-	-	P	NCBI Direct submission (https://www.ncbi.nlm.nih.gov/nuccore/JQ437479/)
Q_AFT_001	KT184472	Bos taurus	Domiaty	Northeastern Africa	Egypt	Q1	Q	Olivieri, Anna, et al. "Mitogenomes from Egyptian cattle breeds: new clues on the origin of haplogroup Q and the early spread of Bos taurus from the Near East." PloS one 10.10 (2015): e0141170.
Q_AFT_002	KT184471	Bos taurus	Domiaty	Northeastern Africa	Egypt	Q1	Q	Olivieri, Anna, et al. "Mitogenomes from Egyptian cattle breeds: new clues on the origin of haplogroup Q and the early spread of Bos taurus from the Near East." PloS one 10.10 (2015): e0141170.
Q_EUT_001	EU177867	Bos taurus	Cabannina	Southern Europe	Italy	Q	Q	Achilli, Alessandro, et al. "Mitochondrial genomes of extinct aurochs survive in domestic cattle." Current Biology 18.4 (2008): R157-R158.
Q_EUT_002	EU177866	Bos taurus	Cabannina	Southern Europe	Italy	Q	Q	Achilli, Alessandro, et al. "Mitochondrial genomes of extinct aurochs survive in domestic cattle." Current Biology 18.4 (2008): R157-R158.
Q_EUT_003	HQ184038	Bos taurus	Cabannina	Southern Europe	Italy	Q1	Q	Bonfiglio, Silvia, et al. "The enigmatic origin of bovine mtDNA haplogroup R: sporadic interbreeding or an independent event of Bos primigenius domestication in Italy?." PLoS One 5.12 (2010): e15760.
Q_EUT_004	HQ184039	Bos taurus	Chianina	Southern Europe	Italy	Q1	Q	Bonfiglio, Silvia, et al. "The enigmatic origin of bovine mtDNA haplogroup R: sporadic interbreeding or an independent event of Bos primigenius domestication in Italy?." PLoS One 5.12 (2010): e15760.
Q_EUT_005	HQ184032	Bos taurus	Chianina	Southern Europe	Italy	Q2	Q	Bonfiglio, Silvia, et al. "The enigmatic origin of bovine mtDNA haplogroup R: sporadic interbreeding or an independent event of Bos primigenius domestication in Italy?." PLoS One 5.12 (2010): e15760.
Q_EUT_006	HQ184031	Bos taurus	Chianina	Southern Europe	Italy	Q2	Q	Bonfiglio, Silvia, et al. "The enigmatic origin of bovine mtDNA haplogroup R: sporadic interbreeding or an independent event of Bos primigenius domestication in Italy?." PLoS One 5.12 (2010): e15760.
Q_EUT_007	HQ184030	Bos taurus	Chianina	Southern Europe	Italy	Q2	Q	Bonfiglio, Silvia, et al. "The enigmatic origin of bovine mtDNA haplogroup R: sporadic interbreeding or an independent event of Bos primigenius domestication in Italy?." PLoS One 5.12 (2010): e15760.
Q_EUT_008	FJ971081	Bos taurus	Chianina	Southern Europe	Italy	Q	Q	Achilli, Alessandro, et al. "The multifaceted origin of taurine cattle reflected by the mitochondrial genome." PloS one 4.6 (2009): e5753.
Q_EUT_009	HQ184037	Bos taurus	Grey Alpine	Southern Europe	Italy	Q1	Q	Bonfiglio, Silvia, et al. "The enigmatic origin of bovine mtDNA haplogroup R: sporadic interbreeding or an independent event of Bos primigenius domestication in Italy?." PLoS One 5.12 (2010): e15760.
Q_EUT_010	HQ184036	Bos taurus	Grey Alpine	Southern Europe	Italy	Q1	Q	Bonfiglio, Silvia, et al. "The enigmatic origin of bovine mtDNA haplogroup R: sporadic interbreeding or an independent event of Bos primigenius domestication in Italy?." PLoS One 5.12 (2010): e15760.
Q_EUT_011	FJ971082	Bos taurus	Italian Red Pied	Southern Europe	Italy	Q1	Q	Achilli, Alessandro, et al. "The multifaceted origin of taurine cattle reflected by the mitochondrial genome." PloS one 4.6 (2009): e5753.
Q_EUT_012	KP637147	Bos taurus	Pirenaica	Southern Europe	Spain	Q1	Q	Lopez-Oceja, Andres, et al. "New Q lineage found in bovine (Bos taurus) of Iberian Peninsula." Mitochondrial DNA Part A 27.5 (2016): 3597-3601.
Q_EUT_013	HQ184033	Bos taurus	Romagnola	Southern Europe	Italy	Q2	Q	Bonfiglio, Silvia, et al. "The enigmatic origin of bovine mtDNA haplogroup R: sporadic interbreeding or an independent event of Bos primigenius domestication in Italy?." PLoS One 5.12 (2010): e15760.
Q_EUT_014	FJ971083	Bos taurus	Romagnola	Southern Europe	Italy	Q1	Q	Achilli, Alessandro, et al. "The multifaceted origin of taurine cattle reflected by the mitochondrial genome." PloS one 4.6 (2009): e5753.
Q_EUT_015	FJ971080	Bos taurus	Romagnola	Southern Europe	Italy	Q	Q	Achilli, Alessandro, et al. "The multifaceted origin of taurine cattle reflected by the mitochondrial genome." PloS one 4.6 (2009): e5753.
Q_EUT_016	HQ184035	Bos taurus	Romagnola	Southern Europe	Italy	Q1a	Q	Bonfiglio, Silvia, et al. "The enigmatic origin of bovine mtDNA haplogroup R: sporadic interbreeding or an independent event of Bos primigenius domestication in Italy?." PLoS One 5.12 (2010): e15760.
Q_EUT_017	HQ184034	Bos taurus	Romagnola	Southern Europe	Italy	Q1a	Q	Bonfiglio, Silvia, et al. "The enigmatic origin of bovine mtDNA haplogroup R: sporadic interbreeding or an independent event of Bos primigenius domestication in Italy?." PLoS One 5.12 (2010): e15760.
R_EUT_001	FJ971084	Bos taurus	Agerolese	Southern Europe	Italy	R	R	Achilli, Alessandro, et al. "The multifaceted origin of taurine cattle reflected by the mitochondrial genome." PloS one 4.6 (2009): e5753.
R_EUT_002	FJ971086	Bos taurus	Cinisara	Southern Europe	Italy	R	R	Achilli, Alessandro, et al. "The multifaceted origin of taurine cattle reflected by the mitochondrial genome." PloS one 4.6 (2009): e5753.
R_EUT_003	FJ971085	Bos taurus	Cinisara	Southern Europe	Italy	R	R	Achilli, Alessandro, et al. "The multifaceted origin of taurine cattle reflected by the mitochondrial genome." PloS one 4.6 (2009): e5753.
R_EUT_004	HQ184045	Bos taurus	Marchigiana	Southern Europe	Italy	R2	R	Bonfiglio, Silvia, et al. "The enigmatic origin of bovine mtDNA haplogroup R: sporadic interbreeding or an independent event of Bos primigenius domestication in Italy?." PLoS One 5.12 (2010): e15760.
R_EUT_005	HQ184044	Bos taurus	Romagnola	Southern Europe	Italy	R1	R	Bonfiglio, Silvia, et al. "The enigmatic origin of bovine mtDNA haplogroup R: sporadic interbreeding or an independent event of Bos primigenius domestication in Italy?." PLoS One 5.12 (2010): e15760.
R_EUT_006	HQ184043	Bos taurus	Romagnola	Southern Europe	Italy	R1	R	Bonfiglio, Silvia, et al. "The enigmatic origin of bovine mtDNA haplogroup R: sporadic interbreeding or an independent event of Bos primigenius domestication in Italy?." PLoS One 5.12 (2010): e15760.
R_EUT_007	HQ184042	Bos taurus	Romagnola	Southern Europe	Italy	R1	R	Bonfiglio, Silvia, et al. "The enigmatic origin of bovine mtDNA haplogroup R: sporadic interbreeding or an independent event of Bos primigenius domestication in Italy?." PLoS One 5.12 (2010): e15760.
R_EUT_008	HQ184041	Bos taurus	Romagnola	Southern Europe	Italy	R1	R	Bonfiglio, Silvia, et al. "The enigmatic origin of bovine mtDNA haplogroup R: sporadic interbreeding or an independent event of Bos primigenius domestication in Italy?." PLoS One 5.12 (2010): e15760.
R_EUT_009	HQ184040	Bos taurus	Romagnola	Southern Europe	Italy	R1	R	Bonfiglio, Silvia, et al. "The enigmatic origin of bovine mtDNA haplogroup R: sporadic interbreeding or an independent event of Bos primigenius domestication in Italy?." PLoS One 5.12 (2010): e15760.
R_EUT_010	FJ971087	Bos taurus	Romagnola	Southern Europe	Italy	R	R	Achilli, Alessandro, et al. "The multifaceted origin of taurine cattle reflected by the mitochondrial genome." PloS one 4.6 (2009): e5753.
T_AFT_001@	SAMN04545560	Bos taurus	NDama	Western Africa	Gambia	-	T1	This study
T_AFT_002@	SAMN04545561	Bos taurus	NDama	Western Africa	Gambia	-	T1	This study
T_AFT_003@	SAMN04545562	Bos taurus	NDama	Western Africa	Gambia	-	T1	This study
T_AFT_004@	SAMN04545563	Bos taurus	NDama	Western Africa	Gambia	-	T1	This study
T_AFT_005@	SAMN04545564	Bos taurus	NDama	Western Africa	Gambia	-	T1	This study
T_AFT_006@	SAMN04545565	Bos taurus	NDama	Western Africa	Gambia	-	T1	This study
T_AFT_007@	SAMN04545566	Bos taurus	NDama	Western Africa	Gambia	-	T1	This study
T_AFT_008@	SAMN04545567	Bos taurus	NDama	Western Africa	Gambia	-	T1	This study
T_AFT_009@	SAMN04545568	Bos taurus	NDama	Western Africa	Gambia	-	T1	This study
T_AFT_010@	SAMN04545569	Bos taurus	NDama	Western Africa	Gambia	-	T1	This study
T_AFT_011@	SAMN15514559	Bos taurus	NDama	Western Africa	Gambia	-	T1	This study
T_AFT_012@	SAMN15514560	Bos taurus	NDama	Western Africa	Gambia	-	T1	This study
T_AFT_013@	SAMN15514561	Bos taurus	NDama	Western Africa	Gambia	-	T1	This study
T_AFT_014	JN817324	Bos taurus	Domiaty	Northeastern Africa	Egypt	T1b1	T1	Bonfiglio, Silvia, et al. "Origin and spread of Bos taurus: new clues from mitochondrial genomes belonging to haplogroup T1." PloS one 7.6 (2012): e38601.
T_AFT_015	JN817323	Bos taurus	Domiaty	Northeastern Africa	Egypt	T1c1	T1	Bonfiglio, Silvia, et al. "Origin and spread of Bos taurus: new clues from mitochondrial genomes belonging to haplogroup T1." PloS one 7.6 (2012): e38601.
T_AFT_016	JN817322	Bos taurus	Domiaty	Northeastern Africa	Egypt	T1c1a1	T1	Bonfiglio, Silvia, et al. "Origin and spread of Bos taurus: new clues from mitochondrial genomes belonging to haplogroup T1." PloS one 7.6 (2012): e38601.
T_AFT_017	JN817321	Bos taurus	Domiaty	Northeastern Africa	Egypt	T1d1	T1	Bonfiglio, Silvia, et al. "Origin and spread of Bos taurus: new clues from mitochondrial genomes belonging to haplogroup T1." PloS one 7.6 (2012): e38601.
T_AFT_018	KT184468	Bos taurus	Menofi	Northeastern Africa	Egypt	T1b1	T1	Olivieri, Anna, et al. "Mitogenomes from Egyptian cattle breeds: new clues on the origin of haplogroup Q and the early spread of Bos taurus from the Near East." PloS one 10.10 (2015): e0141170.
T_AFT_019	KT184467	Bos taurus	Menofi	Northeastern Africa	Egypt	T1b1	T1	Olivieri, Anna, et al. "Mitogenomes from Egyptian cattle breeds: new clues on the origin of haplogroup Q and the early spread of Bos taurus from the Near East." PloS one 10.10 (2015): e0141170.
T_AFT_020	KT184466	Bos taurus	Menofi	Northeastern Africa	Egypt	T1a	T1	Olivieri, Anna, et al. "Mitogenomes from Egyptian cattle breeds: new clues on the origin of haplogroup Q and the early spread of Bos taurus from the Near East." PloS one 10.10 (2015): e0141170.
T_AFT_021	KT184453	Bos taurus	Menofi	Northeastern Africa	Egypt	T3	T3	Olivieri, Anna, et al. "Mitogenomes from Egyptian cattle breeds: new clues on the origin of haplogroup Q and the early spread of Bos taurus from the Near East." PloS one 10.10 (2015): e0141170.
T_AFT_022	KT184451	Bos taurus	Menofi	Northeastern Africa	Egypt	T3	T3	Olivieri, Anna, et al. "Mitogenomes from Egyptian cattle breeds: new clues on the origin of haplogroup Q and the early spread of Bos taurus from the Near East." PloS one 10.10 (2015): e0141170.
T_AFT_023	JN817329	Bos taurus	Menofi	Northeastern Africa	Egypt	T1f	T1	Bonfiglio, Silvia, et al. "Origin and spread of Bos taurus: new clues from mitochondrial genomes belonging to haplogroup T1." PloS one 7.6 (2012): e38601.
T_AFT_024	JN817328	Bos taurus	Menofi	Northeastern Africa	Egypt	T1c	T1	Bonfiglio, Silvia, et al. "Origin and spread of Bos taurus: new clues from mitochondrial genomes belonging to haplogroup T1." PloS one 7.6 (2012): e38601.
T_AFT_025	JN817327	Bos taurus	Menofi	Northeastern Africa	Egypt	T1b	T3	Bonfiglio, Silvia, et al. "Origin and spread of Bos taurus: new clues from mitochondrial genomes belonging to haplogroup T1." PloS one 7.6 (2012): e38601.
T_AFT_026	JN817326	Bos taurus	Menofi	Northeastern Africa	Egypt	T1c	T1	Bonfiglio, Silvia, et al. "Origin and spread of Bos taurus: new clues from mitochondrial genomes belonging to haplogroup T1." PloS one 7.6 (2012): e38601.
T_AFT_027	JN817325	Bos taurus	Menofi	Northeastern Africa	Egypt	T1c	T1	Bonfiglio, Silvia, et al. "Origin and spread of Bos taurus: new clues from mitochondrial genomes belonging to haplogroup T1." PloS one 7.6 (2012): e38601.
T_AFT_028	KT184470	Bos taurus	Domiaty	Northeastern Africa	Egypt	T1c	T1	Olivieri, Anna, et al. "Mitogenomes from Egyptian cattle breeds: new clues on the origin of haplogroup Q and the early spread of Bos taurus from the Near East." PloS one 10.10 (2015): e0141170.
T_AFT_029	KT184469	Bos taurus	Domiaty	Northeastern Africa	Egypt	T1b1	T1	Olivieri, Anna, et al. "Mitogenomes from Egyptian cattle breeds: new clues on the origin of haplogroup Q and the early spread of Bos taurus from the Near East." PloS one 10.10 (2015): e0141170.
T_AFT_030	KT184463	Bos taurus	Domiaty	Northeastern Africa	Egypt	T1a	T1	Olivieri, Anna, et al. "Mitogenomes from Egyptian cattle breeds: new clues on the origin of haplogroup Q and the early spread of Bos taurus from the Near East." PloS one 10.10 (2015): e0141170.
T_AFT_031	KT184462	Bos taurus	Domiaty	Northeastern Africa	Egypt	T1a	T1	Olivieri, Anna, et al. "Mitogenomes from Egyptian cattle breeds: new clues on the origin of haplogroup Q and the early spread of Bos taurus from the Near East." PloS one 10.10 (2015): e0141170.
T_AFT_032	KT184460	Bos taurus	Domiaty	Northeastern Africa	Egypt	T2	T2	Olivieri, Anna, et al. "Mitogenomes from Egyptian cattle breeds: new clues on the origin of haplogroup Q and the early spread of Bos taurus from the Near East." PloS one 10.10 (2015): e0141170.
T_AFT_033	KT184457	Bos taurus	Domiaty	Northeastern Africa	Egypt	T2	T2	Olivieri, Anna, et al. "Mitogenomes from Egyptian cattle breeds: new clues on the origin of haplogroup Q and the early spread of Bos taurus from the Near East." PloS one 10.10 (2015): e0141170.
T_AFT_034	KT184456	Bos taurus	Domiaty	Northeastern Africa	Egypt	T2	T2	Olivieri, Anna, et al. "Mitogenomes from Egyptian cattle breeds: new clues on the origin of haplogroup Q and the early spread of Bos taurus from the Near East." PloS one 10.10 (2015): e0141170.
T_AFT_035	KT184452	Bos taurus	Domiaty	Northeastern Africa	Egypt	T3	T3	Olivieri, Anna, et al. "Mitogenomes from Egyptian cattle breeds: new clues on the origin of haplogroup Q and the early spread of Bos taurus from the Near East." PloS one 10.10 (2015): e0141170.
T_AFT_036	KT184465	Bos taurus	Menofi	Northeastern Africa	Egypt	T1a	T1	Olivieri, Anna, et al. "Mitogenomes from Egyptian cattle breeds: new clues on the origin of haplogroup Q and the early spread of Bos taurus from the Near East." PloS one 10.10 (2015): e0141170.
T_AFT_037	KT184464	Bos taurus	Menofi	Northeastern Africa	Egypt	T1a	T1	Olivieri, Anna, et al. "Mitogenomes from Egyptian cattle breeds: new clues on the origin of haplogroup Q and the early spread of Bos taurus from the Near East." PloS one 10.10 (2015): e0141170.
T_AFT_038	KT184461	Bos taurus	Menofi	Northeastern Africa	Egypt	T2	T2	Olivieri, Anna, et al. "Mitogenomes from Egyptian cattle breeds: new clues on the origin of haplogroup Q and the early spread of Bos taurus from the Near East." PloS one 10.10 (2015): e0141170.
T_AFT_039	KT184459	Bos taurus	Menofi	Northeastern Africa	Egypt	T2	T2	Olivieri, Anna, et al. "Mitogenomes from Egyptian cattle breeds: new clues on the origin of haplogroup Q and the early spread of Bos taurus from the Near East." PloS one 10.10 (2015): e0141170.
T_AFT_040	KT184458	Bos taurus	Menofi	Northeastern Africa	Egypt	T2	T2	Olivieri, Anna, et al. "Mitogenomes from Egyptian cattle breeds: new clues on the origin of haplogroup Q and the early spread of Bos taurus from the Near East." PloS one 10.10 (2015): e0141170.
T_AFT_041	KT184455	Bos taurus	Menofi	Northeastern Africa	Egypt	T3	T3	Olivieri, Anna, et al. "Mitogenomes from Egyptian cattle breeds: new clues on the origin of haplogroup Q and the early spread of Bos taurus from the Near East." PloS one 10.10 (2015): e0141170.
T_AFT_042	KT184454	Bos taurus	Menofi	Northeastern Africa	Egypt	T3	T3	Olivieri, Anna, et al. "Mitogenomes from Egyptian cattle breeds: new clues on the origin of haplogroup Q and the early spread of Bos taurus from the Near East." PloS one 10.10 (2015): e0141170.
T_AFZ_001@	SAMN15514477	Bos indicus	Arsi	Eastern Africa	Ethiopia	-	T1	This study
T_AFZ_002@	SAMN15514478	Bos indicus	Arsi	Eastern Africa	Ethiopia	-	T1	This study
T_AFZ_003@	SAMN15514479	Bos indicus	Arsi	Eastern Africa	Ethiopia	-	T2	This study
T_AFZ_004@	SAMN15514480	Bos indicus	Arsi	Eastern Africa	Ethiopia	-	T1	This study
T_AFZ_005@	SAMN15514481	Bos indicus	Arsi	Eastern Africa	Ethiopia	-	T1	This study
T_AFZ_006@	SAMN15514482	Bos indicus	Arsi	Eastern Africa	Ethiopia	-	T1	This study
T_AFZ_007@	SAMN15514483	Bos indicus	Arsi	Eastern Africa	Ethiopia	-	T1	This study
T_AFZ_008@	SAMN15514484	Bos indicus	Arsi	Eastern Africa	Ethiopia	-	T1	This study
T_AFZ_009@	SAMN15514485	Bos indicus	Arsi	Eastern Africa	Ethiopia	-	T1	This study
T_AFZ_010@	SAMN15514486	Bos indicus	Arsi	Eastern Africa	Ethiopia	-	T1	This study
T_AFZ_011@	SAMN15514487	Bos indicus	Barka	Eastern Africa	Eritrea	-	T1	This study
T_AFZ_012@	SAMN15514488	Bos indicus	Barka	Eastern Africa	Eritrea	-	T1	This study
T_AFZ_013@	SAMN15514489	Bos indicus	Barka	Eastern Africa	Eritrea	-	T1	This study
T_AFZ_014@	SAMN15514490	Bos indicus	Barka	Eastern Africa	Eritrea	-	T1	This study
T_AFZ_015@	SAMN15514491	Bos indicus	Barka	Eastern Africa	Eritrea	-	T1	This study
T_AFZ_016@	SAMN15514492	Bos indicus	Barka	Eastern Africa	Eritrea	-	T1	This study
T_AFZ_017@	SAMN15514493	Bos indicus	Barka	Eastern Africa	Eritrea	-	T1	This study
T_AFZ_018@	SAMN15514494	Bos indicus	Barka	Eastern Africa	Eritrea	-	T1	This study
T_AFZ_019@	SAMN15514495	Bos indicus	Barka	Eastern Africa	Eritrea	-	T1	This study
T_AFZ_020@	SAMN15514496	Bos indicus	Butana	Eastern Africa	South Sudan	-	T1	This study
T_AFZ_021@	SAMN15514497	Bos indicus	Butana	Eastern Africa	South Sudan	-	T1	This study
T_AFZ_022@	SAMN15514498	Bos indicus	Butana	Eastern Africa	South Sudan	-	T1	This study
T_AFZ_023@	SAMN15514499	Bos indicus	Butana	Eastern Africa	South Sudan	-	T1	This study
T_AFZ_024@	SAMN15514500	Bos indicus	Butana	Eastern Africa	South Sudan	-	T1	This study
T_AFZ_025@	SAMN15514501	Bos indicus	Butana	Eastern Africa	South Sudan	-	T1	This study
T_AFZ_026@	SAMN15514502	Bos indicus	Butana	Eastern Africa	South Sudan	-	T1	This study
T_AFZ_027@	SAMN15514503	Bos indicus	Butana	Eastern Africa	South Sudan	-	T1	This study
T_AFZ_028@	SAMN15514504	Bos indicus	Butana	Eastern Africa	South Sudan	-	T1	This study
T_AFZ_029@	SAMN15514505	Bos indicus	Butana	Eastern Africa	South Sudan	-	T1	This study
T_AFZ_030@	SAMN15514506	Bos indicus	Butana	Eastern Africa	South Sudan	-	T1	This study
T_AFZ_031@	SAMN15514507	Bos indicus	Butana	Eastern Africa	South Sudan	-	T1	This study
T_AFZ_032@	SAMN15514508	Bos indicus	Butana	Eastern Africa	South Sudan	-	T1	This study
T_AFZ_033@	SAMN15514509	Bos indicus	Butana	Eastern Africa	South Sudan	-	T1	This study
T_AFZ_034@	SAMN15514510	Bos indicus	Butana	Eastern Africa	South Sudan	-	T1	This study
T_AFZ_035@	SAMN15514511	Bos indicus	Butana	Eastern Africa	South Sudan	-	T1	This study
T_AFZ_036@	SAMN15514512	Bos indicus	Butana	Eastern Africa	South Sudan	-	T1	This study
T_AFZ_037@	SAMN15514513	Bos indicus	Butana	Eastern Africa	South Sudan	-	T1	This study
T_AFZ_038@	SAMN15514514	Bos indicus	Butana	Eastern Africa	South Sudan	-	T1	This study
T_AFZ_039@	SAMN15514515	Bos indicus	Butana	Eastern Africa	South Sudan	-	T1	This study
T_AFZ_040@	SAMN15514516	Bos indicus	Ethiopian Boran	Eastern Africa	Ethiopia	-	T1	This study
T_AFZ_041@	SAMN15514517	Bos indicus	Ethiopian Boran	Eastern Africa	Ethiopia	-	T1	This study
T_AFZ_042@	SAMN15514518	Bos indicus	Ethiopian Boran	Eastern Africa	Ethiopia	-	T1	This study
T_AFZ_043@	SAMN15514519	Bos indicus	Ethiopian Boran	Eastern Africa	Ethiopia	-	T1	This study
T_AFZ_044@	SAMN15514520	Bos indicus	Ethiopian Boran	Eastern Africa	Ethiopia	-	T1	This study
T_AFZ_045@	SAMN15514521	Bos indicus	Ethiopian Boran	Eastern Africa	Ethiopia	-	T1	This study
T_AFZ_046@	SAMN15514522	Bos indicus	Ethiopian Boran	Eastern Africa	Ethiopia	-	T1	This study
T_AFZ_047@	SAMN15514523	Bos indicus	Ethiopian Boran	Eastern Africa	Ethiopia	-	T1	This study
T_AFZ_048@	SAMN15514524	Bos indicus	Ethiopian Boran	Eastern Africa	Ethiopia	-	T1	This study
T_AFZ_049@	SAMN15514525	Bos indicus	Ethiopian Boran	Eastern Africa	Ethiopia	-	T1	This study
T_AFZ_050@	SAMN15514526	Bos indicus	Goffa	Eastern Africa	Ethiopia	-	T1	This study
T_AFZ_051@	SAMN15514527	Bos indicus	Goffa	Eastern Africa	Ethiopia	-	T1	This study
T_AFZ_052@	SAMN15514528	Bos indicus	Goffa	Eastern Africa	Ethiopia	-	T1	This study
T_AFZ_053@	SAMN15514529	Bos indicus	Goffa	Eastern Africa	Ethiopia	-	T1	This study
T_AFZ_054@	SAMN15514530	Bos indicus	Goffa	Eastern Africa	Ethiopia	-	T1	This study
T_AFZ_055@	SAMN15514531	Bos indicus	Goffa	Eastern Africa	Ethiopia	-	T1	This study
T_AFZ_056@	SAMN15514532	Bos indicus	Goffa	Eastern Africa	Ethiopia	-	T1	This study
T_AFZ_057@	SAMN15514533	Bos indicus	Goffa	Eastern Africa	Ethiopia	-	T1	This study
T_AFZ_058@	SAMN15514534	Bos indicus	Goffa	Eastern Africa	Ethiopia	-	T1	This study
T_AFZ_059@	SAMN15514535	Bos indicus	Goffa	Eastern Africa	Ethiopia	-	T1	This study
T_AFZ_060@	SAMN15514536	Bos indicus	Kenana	Eastern Africa	South Sudan	-	T1	This study
T_AFZ_061@	SAMN15514537	Bos indicus	Kenana	Eastern Africa	South Sudan	-	T1	This study
T_AFZ_062@	SAMN15514538	Bos indicus	Kenana	Eastern Africa	South Sudan	-	T1	This study
T_AFZ_063@	SAMN15514539	Bos indicus	Kenana	Eastern Africa	South Sudan	-	T1	This study
T_AFZ_064@	SAMN04545556	Bos indicus	Kenana	Eastern Africa	South Sudan	-	T1	This study
T_AFZ_065@	SAMN04545558	Bos indicus	Kenana	Eastern Africa	South Sudan	-	T1	This study
T_AFZ_066@	SAMN04545550	Bos indicus	Kenana	Eastern Africa	South Sudan	-	T1	This study
T_AFZ_067@	SAMN04545551	Bos indicus	Kenana	Eastern Africa	South Sudan	-	T1	This study
T_AFZ_068@	SAMN04545552	Bos indicus	Kenana	Eastern Africa	South Sudan	-	T1	This study
T_AFZ_069@	SAMN04545553	Bos indicus	Kenana	Eastern Africa	South Sudan	-	T1	This study
T_AFZ_070@	SAMN04545559	Bos indicus	Kenana	Eastern Africa	South Sudan	-	T1	This study
T_AFZ_071@	SAMN04545555	Bos indicus	Kenana	Eastern Africa	South Sudan	-	T1	This study
T_AFZ_072@	SAMN04545557	Bos indicus	Kenana	Eastern Africa	South Sudan	-	T1	This study
T_AFZ_073@	SAMN04545537	Bos indicus	Kenyan Boran	Eastern Africa	Kenya	-	T1	This study
T_AFZ_074@	SAMN04545530	Bos indicus	Kenyan Boran	Eastern Africa	Kenya	-	T1	This study
T_AFZ_075@	SAMN04545531	Bos indicus	Kenyan Boran	Eastern Africa	Kenya	-	T1	This study
T_AFZ_076@	SAMN04545532	Bos indicus	Kenyan Boran	Eastern Africa	Kenya	-	T1	This study
T_AFZ_077@	SAMN05862018	Bos indicus	Kenyan Boran	Eastern Africa	Kenya	-	T1	This study
T_AFZ_078@	SAMN04545538	Bos indicus	Kenyan Boran	Eastern Africa	Kenya	-	T1	This study
T_AFZ_079@	SAMN04545533	Bos indicus	Kenyan Boran	Eastern Africa	Kenya	-	T1	This study
T_AFZ_080@	SAMN04545539	Bos indicus	Kenyan Boran	Eastern Africa	Kenya	-	T1	This study
T_AFZ_081@	SAMN04545534	Bos indicus	Kenyan Boran	Eastern Africa	Kenya	-	T1	This study
T_AFZ_082@	SAMN04545535	Bos indicus	Kenyan Boran	Eastern Africa	Kenya	-	T1	This study
T_AFZ_083@	SAMN15514540	Bos indicus	Mursi	Eastern Africa	Ethiopia	-	T1	This study
T_AFZ_084@	SAMN15514541	Bos indicus	Mursi	Eastern Africa	Ethiopia	-	T1	This study
T_AFZ_085@	SAMN15514542	Bos indicus	Mursi	Eastern Africa	Ethiopia	-	T1	This study
T_AFZ_086@	SAMN15514543	Bos indicus	Mursi	Eastern Africa	Ethiopia	-	T1	This study
T_AFZ_087@	SAMN15514544	Bos indicus	Mursi	Eastern Africa	Ethiopia	-	T1	This study
T_AFZ_088@	SAMN15514545	Bos indicus	Mursi	Eastern Africa	Ethiopia	-	T1	This study
T_AFZ_089@	SAMN15514546	Bos indicus	Mursi	Eastern Africa	Ethiopia	-	T1	This study
T_AFZ_090@	SAMN15514547	Bos indicus	Mursi	Eastern Africa	Ethiopia	-	T1	This study
T_AFZ_091@	SAMN15514548	Bos indicus	Mursi	Eastern Africa	Ethiopia	-	T1	This study
T_AFZ_092@	SAMN15514549	Bos indicus	Mursi	Eastern Africa	Ethiopia	-	T1	This study
T_AFZ_093@	SAMN04545574	Bos indicus	Ogaden	Eastern Africa	Ethiopia-Somalia	-	T1	This study
T_AFZ_094@	SAMN04545575	Bos indicus	Ogaden	Eastern Africa	Ethiopia-Somalia	-	T1	This study
T_AFZ_095@	SAMN04545576	Bos indicus	Ogaden	Eastern Africa	Ethiopia-Somalia	-	T1	This study
T_AFZ_096@	SAMN04545570	Bos indicus	Ogaden	Eastern Africa	Ethiopia-Somalia	-	T1	This study
T_AFZ_097@	SAMN04545571	Bos indicus	Ogaden	Eastern Africa	Ethiopia-Somalia	-	T1	This study
T_AFZ_098@	SAMN04545577	Bos indicus	Ogaden	Eastern Africa	Ethiopia-Somalia	-	T1	This study
T_AFZ_099@	SAMN04545573	Bos indicus	Ogaden	Eastern Africa	Ethiopia-Somalia	-	T1	This study
T_AFZ_100@	SAMN04545578	Bos indicus	Ogaden	Eastern Africa	Ethiopia-Somalia	-	T1	This study
T_AFZ_101@	SAMN04545579	Bos indicus	Ogaden	Eastern Africa	Ethiopia-Somalia	-	T1	This study
T_AFZ_102	JN817304	Bos indicus	Arsi	Eastern Africa	Ethiopia	T1d1	T1	Bonfiglio, Silvia, et al. "Origin and spread of Bos taurus: new clues from mitochondrial genomes belonging to haplogroup T1." PloS one 7.6 (2012): e38601.
T_AFZ_103	JN817303	Bos indicus	Arsi	Eastern Africa	Ethiopia	T1a	T1	Bonfiglio, Silvia, et al. "Origin and spread of Bos taurus: new clues from mitochondrial genomes belonging to haplogroup T1." PloS one 7.6 (2012): e38601.
T_AFZ_104	JN817302	Bos indicus	Arsi	Eastern Africa	Ethiopia	T1b1	T1	Bonfiglio, Silvia, et al. "Origin and spread of Bos taurus: new clues from mitochondrial genomes belonging to haplogroup T1." PloS one 7.6 (2012): e38601.
T_AFZ_105	JN817305	Bos indicus	Ethiopian Boran	Eastern Africa	Ethiopia	T1b1	T1	Bonfiglio, Silvia, et al. "Origin and spread of Bos taurus: new clues from mitochondrial genomes belonging to haplogroup T1." PloS one 7.6 (2012): e38601.
T_AFZ_106	JN817299	Bos indicus	Ethiopian Boran	Eastern Africa	Ethiopia	T1d	T1	Bonfiglio, Silvia, et al. "Origin and spread of Bos taurus: new clues from mitochondrial genomes belonging to haplogroup T1." PloS one 7.6 (2012): e38601.
T_AMT_001	JN817311	Bos taurus	Pampa Chaqueno Creole	Southern America	Uruguay	T1c1a1	T1	Bonfiglio, Silvia, et al. "Origin and spread of Bos taurus: new clues from mitochondrial genomes belonging to haplogroup T1." PloS one 7.6 (2012): e38601.
T_AMT_002	JN817310	Bos taurus	Pampa Chaqueno Creole	Southern America	Uruguay	T1c1a1	T1	Bonfiglio, Silvia, et al. "Origin and spread of Bos taurus: new clues from mitochondrial genomes belonging to haplogroup T1." PloS one 7.6 (2012): e38601.
T_AMT_003	JN817309	Bos taurus	Pampa Chaqueno Creole	Southern America	Uruguay	T1c1a1	T1	Bonfiglio, Silvia, et al. "Origin and spread of Bos taurus: new clues from mitochondrial genomes belonging to haplogroup T1." PloS one 7.6 (2012): e38601.
T_AMT_004	JN817308	Bos taurus	Chihuahua Creole	Central America	Mexico	T1a	T1	Bonfiglio, Silvia, et al. "Origin and spread of Bos taurus: new clues from mitochondrial genomes belonging to haplogroup T1." PloS one 7.6 (2012): e38601.
T_AMT_005	JN817307	Bos taurus	Creole	Central America	Mexico	T1c1	T1	Bonfiglio, Silvia, et al. "Origin and spread of Bos taurus: new clues from mitochondrial genomes belonging to haplogroup T1." PloS one 7.6 (2012): e38601.
T_AST_001@	SAMN02225725	Bos taurus	Hanwoo	Eastern Asia	South Korea	-	T3	This study
T_AST_002@	SAMN02225726	Bos taurus	Hanwoo	Eastern Asia	South Korea	-	T3	This study
T_AST_003@	SAMN02225727	Bos taurus	Hanwoo	Eastern Asia	South Korea	-	T3	This study
T_AST_004@	SAMN02225728	Bos taurus	Hanwoo	Eastern Asia	South Korea	-	T3	This study
T_AST_005@	SAMN02225729	Bos taurus	Hanwoo	Eastern Asia	South Korea	-	T3	This study
T_AST_006@	SAMN02225730	Bos taurus	Hanwoo	Eastern Asia	South Korea	-	T3	This study
T_AST_007@	SAMN02225731	Bos taurus	Hanwoo	Eastern Asia	South Korea	-	T3	This study
T_AST_008@	SAMN02225732	Bos taurus	Hanwoo	Eastern Asia	South Korea	-	T3	This study
T_AST_009@	SAMN02225733	Bos taurus	Hanwoo	Eastern Asia	South Korea	-	T1	This study
T_AST_010@	SAMN02225723	Bos taurus	Hanwoo	Eastern Asia	South Korea	-	T3	This study
T_AST_011@	SAMN02225724	Bos taurus	Hanwoo	Eastern Asia	South Korea	-	T3	This study
T_AST_012@	SAMN02225744	Bos taurus	Hanwoo	Eastern Asia	South Korea	-	T3	This study
T_AST_013@	SAMN02225745	Bos taurus	Hanwoo	Eastern Asia	South Korea	-	T3	This study
T_AST_014@	SAMN02225747	Bos taurus	Hanwoo	Eastern Asia	South Korea	-	T3	This study
T_AST_015@	SAMN02225748	Bos taurus	Hanwoo	Eastern Asia	South Korea	-	T2	This study
T_AST_016@	SAMN02225749	Bos taurus	Hanwoo	Eastern Asia	South Korea	-	T3	This study
T_AST_017@	SAMN02225750	Bos taurus	Hanwoo	Eastern Asia	South Korea	-	T3	This study
T_AST_018@	SAMN02225751	Bos taurus	Hanwoo	Eastern Asia	South Korea	-	T2	This study
T_AST_019@	SAMN02225752	Bos taurus	Hanwoo	Eastern Asia	South Korea	-	T3	This study
T_AST_020@	SAMN02225753	Bos taurus	Hanwoo	Eastern Asia	South Korea	-	T3	This study
T_AST_021@	SAMN02225754	Bos taurus	Hanwoo	Eastern Asia	South Korea	-	T3	This study
T_AST_022@	SAMN02225755	Bos taurus	Hanwoo	Eastern Asia	South Korea	-	T1	This study
T_AST_023	EU177858	Bos taurus	Iranian	Southern Asia	Iran	T2	T2	Achilli, Alessandro, et al. "Mitochondrial genomes of extinct aurochs survive in domestic cattle." Current Biology 18.4 (2008): R157-R158.
T_AST_024	EU177857	Bos taurus	Iranian	Southern Asia	Iran	T2	T2	Achilli, Alessandro, et al. "Mitochondrial genomes of extinct aurochs survive in domestic cattle." Current Biology 18.4 (2008): R157-R158.
T_AST_025	EU177839	Bos taurus	Iranian	Southern Asia	Iran	T3	T3	Achilli, Alessandro, et al. "Mitochondrial genomes of extinct aurochs survive in domestic cattle." Current Biology 18.4 (2008): R157-R158.
T_AST_026	EU177838	Bos taurus	Iranian	Southern Asia	Iran	T3	T3	Achilli, Alessandro, et al. "Mitochondrial genomes of extinct aurochs survive in domestic cattle." Current Biology 18.4 (2008): R157-R158.
T_AST_027	EU177865	Bos taurus	Iraqi	Western Asia	Iraq	T5	T5	Achilli, Alessandro, et al. "Mitochondrial genomes of extinct aurochs survive in domestic cattle." Current Biology 18.4 (2008): R157-R158.
T_AST_028	EU177864	Bos taurus	Iraqi	Western Asia	Iraq	T5	T5	Achilli, Alessandro, et al. "Mitochondrial genomes of extinct aurochs survive in domestic cattle." Current Biology 18.4 (2008): R157-R158.
T_AST_029	EU177856	Bos taurus	Iraqi	Western Asia	Iraq	T2	T2	Achilli, Alessandro, et al. "Mitochondrial genomes of extinct aurochs survive in domestic cattle." Current Biology 18.4 (2008): R157-R158.
T_AST_030	EU177848	Bos taurus	Iraqi	Western Asia	Iraq	T1	T1	Achilli, Alessandro, et al. "Mitochondrial genomes of extinct aurochs survive in domestic cattle." Current Biology 18.4 (2008): R157-R158.
T_AST_031	EU177837	Bos taurus	Iraqi	Western Asia	Iraq	T3	T3	Achilli, Alessandro, et al. "Mitochondrial genomes of extinct aurochs survive in domestic cattle." Current Biology 18.4 (2008): R157-R158.
T_AST_032	EU177836	Bos taurus	Iraqi	Western Asia	Iraq	T3	T3	Achilli, Alessandro, et al. "Mitochondrial genomes of extinct aurochs survive in domestic cattle." Current Biology 18.4 (2008): R157-R158.
T_AST_033	EU177835	Bos taurus	Iraqi	Western Asia	Iraq	T3	T3	Achilli, Alessandro, et al. "Mitochondrial genomes of extinct aurochs survive in domestic cattle." Current Biology 18.4 (2008): R157-R158.
T_AST_034	HQ025805	Bos taurus	Hanwoo	Eastern Asia	South Korea	-	T2	NCBI Direct submission (https://www.ncbi.nlm.nih.gov/nuccore/HQ025805/)
T_AST_035	KF926377	Bos taurus	Hanwoo	Eastern Asia	South Korea	-	T3	Wang, Xi, et al. "The complete mitochondrial genome of Bos taurus coreanae (Korean native cattle)." Mitochondrial DNA Part A 27.1 (2016): 120-121.
T_AST_036	AB074968	Bos taurus	Japanese Black	Eastern Asia	Japan	JBC8	T3	NCBI Direct submission (https://www.ncbi.nlm.nih.gov/nuccore/AB074968/)
T_AST_037	AB074967	Bos taurus	Japanese Black	Eastern Asia	Japan	JBC7	T3	NCBI Direct submission (https://www.ncbi.nlm.nih.gov/nuccore/AB074967/)
T_AST_038	AB074966	Bos taurus	Japanese Black	Eastern Asia	Japan	JBC6	T3	NCBI Direct submission (https://www.ncbi.nlm.nih.gov/nuccore/AB074966/)
T_AST_039	AB074965	Bos taurus	Japanese Black	Eastern Asia	Japan	JBC5	T3	NCBI Direct submission (https://www.ncbi.nlm.nih.gov/nuccore/AB074965/)
T_AST_040	AB074964	Bos taurus	Japanese Black	Eastern Asia	Japan	JBC3	T3	NCBI Direct submission (https://www.ncbi.nlm.nih.gov/nuccore/AB074964/)
T_AST_041	AB074963	Bos taurus	Japanese Black	Eastern Asia	Japan	JBC2	T3	NCBI Direct submission (https://www.ncbi.nlm.nih.gov/nuccore/AB074963/)
T_AST_042	AB074962	Bos taurus	Japanese Black	Eastern Asia	Japan	JBC1	T3	NCBI Direct submission (https://www.ncbi.nlm.nih.gov/nuccore/AB074962/)
T_AST_043	EU177860	Bos taurus	Iranian	Southern Asia	Iran	T2	T2	Achilli, Alessandro, et al. "Mitochondrial genomes of extinct aurochs survive in domestic cattle." Current Biology 18.4 (2008): R157-R158.
T_AST_044	DQ124386	Bos taurus	Korean cattle	Eastern Asia	South Korea	-	T3	NCBI Direct submission (https://www.ncbi.nlm.nih.gov/nuccore/DQ124386/)
T_AST_045	EU177859	Bos taurus	Iranian	Southern Asia	Iran	T2	T2	Achilli, Alessandro, et al. "Mitochondrial genomes of extinct aurochs survive in domestic cattle." Current Biology 18.4 (2008): R157-R158.
T_AST_046	DQ124383	Bos taurus	Korean cattle	Eastern Asia	South Korea	-	T2	NCBI Direct submission (https://www.ncbi.nlm.nih.gov/nuccore/DQ124383/)
T_AST_047	DQ124372	Bos taurus	Korean cattle	Eastern Asia	South Korea	-	T3	NCBI Direct submission (https://www.ncbi.nlm.nih.gov/nuccore/DQ124372/)
T_AST_048	MF281256	Bos taurus	Anxi	Eastern Asia	China	-	T2	NCBI Direct submission (https://www.ncbi.nlm.nih.gov/nuccore/MF281256/)
T_AST_049	MF663794	Bos taurus	Qaidam	Eastern Asia	China	-	T3	NCBI Direct submission (https://www.ncbi.nlm.nih.gov/nuccore/MF663794/)
T_AST_050	MF925711	Bos taurus	Sanhe	Eastern Asia	China	-	T3	NCBI Direct submission (https://www.ncbi.nlm.nih.gov/nuccore/MF925711/)
T_AST_051	MF663792	Bos taurus	Shigatse	Eastern Asia	China	-	T3	NCBI Direct submission (https://www.ncbi.nlm.nih.gov/nuccore/MF663792/)
T_AST_052	MF663793	Bos taurus	Zhangmu	Eastern Asia	China	-	T3	NCBI Direct submission (https://www.ncbi.nlm.nih.gov/nuccore/MF663793/)
T_AST_053RS	NC_006853	Bos taurus	-	Eastern Asia	South Korea	-	T3	NCBI Direct submission (https://www.ncbi.nlm.nih.gov/nuccore/NC_006853/)
T_AST_054	DQ124402	Bos taurus	Beef cattle	Eastern Asia	South Korea	-	T3	NCBI Direct submission (https://www.ncbi.nlm.nih.gov/nuccore/DQ124402/)
T_AST_055	DQ124401	Bos taurus	Beef cattle	Eastern Asia	South Korea	-	T3	NCBI Direct submission (https://www.ncbi.nlm.nih.gov/nuccore/DQ124401/)
T_AST_056	DQ124400	Bos taurus	Beef cattle	Eastern Asia	South Korea	-	T3	NCBI Direct submission (https://www.ncbi.nlm.nih.gov/nuccore/DQ124400/)
T_AST_057	DQ124399	Bos taurus	Beef cattle	Eastern Asia	South Korea	-	T1	NCBI Direct submission (https://www.ncbi.nlm.nih.gov/nuccore/DQ124399/)
T_AST_058	DQ124398	Bos taurus	Beef cattle	Eastern Asia	South Korea	-	T3	NCBI Direct submission (https://www.ncbi.nlm.nih.gov/nuccore/DQ124398/)
T_AST_059	DQ124397	Bos taurus	Beef cattle	Eastern Asia	South Korea	-	T3	NCBI Direct submission (https://www.ncbi.nlm.nih.gov/nuccore/DQ124397/)
T_AST_060	DQ124396	Bos taurus	Beef cattle	Eastern Asia	South Korea	-	T2	NCBI Direct submission (https://www.ncbi.nlm.nih.gov/nuccore/DQ124396/)
T_AST_061	DQ124395	Bos taurus	Beef cattle	Eastern Asia	South Korea	-	T3	NCBI Direct submission (https://www.ncbi.nlm.nih.gov/nuccore/DQ124395/)
T_AST_062	DQ124394	Bos taurus	Beef cattle	Eastern Asia	South Korea	-	T3	NCBI Direct submission (https://www.ncbi.nlm.nih.gov/nuccore/DQ124394/)
T_AST_063	DQ124393	Bos taurus	Beef cattle	Eastern Asia	South Korea	-	T2	NCBI Direct submission (https://www.ncbi.nlm.nih.gov/nuccore/DQ124393/)
T_AST_064	DQ124392	Bos taurus	Beef cattle	Eastern Asia	South Korea	-	T3	NCBI Direct submission (https://www.ncbi.nlm.nih.gov/nuccore/DQ124392/)
T_AST_065	DQ124391	Bos taurus	Beef cattle	Eastern Asia	South Korea	-	T3	NCBI Direct submission (https://www.ncbi.nlm.nih.gov/nuccore/DQ124391/)
T_AST_066	DQ124390	Bos taurus	Beef cattle	Eastern Asia	South Korea	-	T3	NCBI Direct submission (https://www.ncbi.nlm.nih.gov/nuccore/DQ124390/)
T_AST_067	DQ124388	Bos taurus	Beef cattle	Eastern Asia	South Korea	-	T3	NCBI Direct submission (https://www.ncbi.nlm.nih.gov/nuccore/DQ124388/)
T_AST_068	DQ124387	Bos taurus	Beef cattle	Eastern Asia	South Korea	-	T3	NCBI Direct submission (https://www.ncbi.nlm.nih.gov/nuccore/DQ124387/)
T_AST_069	DQ124385	Bos taurus	Korean cattle	Eastern Asia	South Korea	-	T3	NCBI Direct submission (https://www.ncbi.nlm.nih.gov/nuccore/DQ124385/)
T_AST_070	DQ124384	Bos taurus	Korean cattle	Eastern Asia	South Korea	-	T3	NCBI Direct submission (https://www.ncbi.nlm.nih.gov/nuccore/DQ124384/)
T_AST_071	DQ124382	Bos taurus	Korean cattle	Eastern Asia	South Korea	-	T3	NCBI Direct submission (https://www.ncbi.nlm.nih.gov/nuccore/DQ124382/)
T_AST_072	DQ124381	Bos taurus	Korean cattle	Eastern Asia	South Korea	-	T3	NCBI Direct submission (https://www.ncbi.nlm.nih.gov/nuccore/DQ124381/)
T_AST_073	DQ124380	Bos taurus	Korean cattle	Eastern Asia	South Korea	-	T3	NCBI Direct submission (https://www.ncbi.nlm.nih.gov/nuccore/DQ124380/)
T_AST_074	DQ124379	Bos taurus	Korean cattle	Eastern Asia	South Korea	-	T3	NCBI Direct submission (https://www.ncbi.nlm.nih.gov/nuccore/DQ124379/)
T_AST_075	DQ124378	Bos taurus	Korean cattle	Eastern Asia	South Korea	-	T3	NCBI Direct submission (https://www.ncbi.nlm.nih.gov/nuccore/DQ124378/)
T_AST_076	DQ124377	Bos taurus	Korean cattle	Eastern Asia	South Korea	-	T3	NCBI Direct submission (https://www.ncbi.nlm.nih.gov/nuccore/DQ124377/)
T_AST_077	DQ124376	Bos taurus	Korean cattle	Eastern Asia	South Korea	-	T3	NCBI Direct submission (https://www.ncbi.nlm.nih.gov/nuccore/DQ124376/)
T_AST_078	DQ124375	Bos taurus	Korean cattle	Eastern Asia	South Korea	-	T3	NCBI Direct submission (https://www.ncbi.nlm.nih.gov/nuccore/DQ124375/)
T_AST_079	DQ124374	Bos taurus	Korean cattle	Eastern Asia	South Korea	-	T3	NCBI Direct submission (https://www.ncbi.nlm.nih.gov/nuccore/DQ124374/)
T_AST_080	DQ124373	Bos taurus	Korean cattle	Eastern Asia	South Korea	-	T3	NCBI Direct submission (https://www.ncbi.nlm.nih.gov/nuccore/DQ124373/)
T_AST_081	DQ124371	Bos taurus	Korean cattle	Eastern Asia	South Korea	-	T3	NCBI Direct submission (https://www.ncbi.nlm.nih.gov/nuccore/DQ124371/)
T_EUT_001@	SAMN04978232	Bos taurus	Angus	Northern Europe	Scotland	-	T3	This study
T_EUT_002@	SAMN04978233	Bos taurus	Angus	Northern Europe	Scotland	-	T3	This study
T_EUT_003@	SAMN04978234	Bos taurus	Angus	Northern Europe	Scotland	-	T3	This study
T_EUT_004@	SAMN04978235	Bos taurus	Angus	Northern Europe	Scotland	-	T3	This study
T_EUT_005@	SAMN04978238	Bos taurus	Angus	Northern Europe	Scotland	-	T3	This study
T_EUT_006@	SAMN04978239	Bos taurus	Angus	Northern Europe	Scotland	-	T3	This study
T_EUT_007@	SAMN04978240	Bos taurus	Angus	Northern Europe	Scotland	-	T3	This study
T_EUT_008@	SAMN04978241	Bos taurus	Angus	Northern Europe	Scotland	-	T3	This study
T_EUT_009@	SAMN04978236	Bos taurus	Angus	Northern Europe	Scotland	-	T3	This study
T_EUT_010@	SAMN04978237	Bos taurus	Angus	Northern Europe	Scotland	-	T3	This study
T_EUT_011@	SAMN02225734	Bos taurus	Holstein	Western Europe	Netherlands	-	T3	This study
T_EUT_012@	SAMN02225735	Bos taurus	Holstein	Western Europe	Netherlands	-	T3	This study
T_EUT_013@	SAMN02225736	Bos taurus	Holstein	Western Europe	Netherlands	-	T3	This study
T_EUT_014@	SAMN02225737	Bos taurus	Holstein	Western Europe	Netherlands	-	T3	This study
T_EUT_015@	SAMN02225738	Bos taurus	Holstein	Western Europe	Netherlands	-	T3	This study
T_EUT_016@	SAMN02225739	Bos taurus	Holstein	Western Europe	Netherlands	-	T3	This study
T_EUT_017@	SAMN02225740	Bos taurus	Holstein	Western Europe	Netherlands	-	T3	This study
T_EUT_018@	SAMN02225741	Bos taurus	Holstein	Western Europe	Netherlands	-	T3	This study
T_EUT_019@	SAMN02225742	Bos taurus	Holstein	Western Europe	Netherlands	-	T3	This study
T_EUT_020@	SAMN02225743	Bos taurus	Holstein	Western Europe	Netherlands	-	T3	This study
T_EUT_021@	SAMN04978250	Bos taurus	Jersey	Northern Europe	United Kingdom	-	T3	This study
T_EUT_022@	SAMN04978251	Bos taurus	Jersey	Northern Europe	United Kingdom	-	T3	This study
T_EUT_023@	SAMN04978252	Bos taurus	Jersey	Northern Europe	United Kingdom	-	T3	This study
T_EUT_024@	SAMN04978253	Bos taurus	Jersey	Northern Europe	United Kingdom	-	T3	This study
T_EUT_025@	SAMN04978254	Bos taurus	Jersey	Northern Europe	United Kingdom	-	T3	This study
T_EUT_026@	SAMN04978255	Bos taurus	Jersey	Northern Europe	United Kingdom	-	T3	This study
T_EUT_027@	SAMN04978256	Bos taurus	Jersey	Northern Europe	United Kingdom	-	T3	This study
T_EUT_028@	SAMN04978257	Bos taurus	Jersey	Northern Europe	United Kingdom	-	T3	This study
T_EUT_029@	SAMN04978258	Bos taurus	Jersey	Northern Europe	United Kingdom	-	T3	This study
T_EUT_030@	SAMN04978259	Bos taurus	Jersey	Northern Europe	United Kingdom	-	T3	This study
T_EUT_031	AY676859	Bos taurus	Angus	Northern Europe	Scotland	-	T3	NCBI Direct submission (https://www.ncbi.nlm.nih.gov/nuccore/AY676859/)
T_EUT_032	AY676857	Bos taurus	Angus	Northern Europe	Scotland	-	T3	NCBI Direct submission (https://www.ncbi.nlm.nih.gov/nuccore/AY676857/)
T_EUT_033	AF492351	Bos taurus	Fleckvieh	Western Europe	Switzerland	-	T3	Hiendleder, S., H. Lewalski, and Axel Janke. "Complete mitochondrial genomes of Bos taurus and Bos indicus provide new insights into intra-species variation, taxonomy and domestication." Cytogenetic and genome research 120.1-2 (2008): 150-156.
T_EUT_034	AY676860	Bos taurus	Gelbvieh	Western Europe	Germany	-	T3	NCBI Direct submission (https://www.ncbi.nlm.nih.gov/nuccore/AY676860/)
T_EUT_035	KY766258	Bos taurus	Holstein	Western Europe	Netherlands	-	T3	NCBI Direct submission (https://www.ncbi.nlm.nih.gov/nuccore/KY766258/)
T_EUT_036	KY766257	Bos taurus	Holstein	Western Europe	Netherlands	-	T3	NCBI Direct submission (https://www.ncbi.nlm.nih.gov/nuccore/KY766257/)
T_EUT_037	KY766256	Bos taurus	Holstein	Western Europe	Netherlands	-	T3	NCBI Direct submission (https://www.ncbi.nlm.nih.gov/nuccore/KY766256/)
T_EUT_038	DQ124414	Bos taurus	Holstein	Western Europe	Netherlands	-	T3	NCBI Direct submission (https://www.ncbi.nlm.nih.gov/nuccore/DQ124414/)
T_EUT_039	DQ124408	Bos taurus	Holstein	Western Europe	Netherlands	-	T3	NCBI Direct submission (https://www.ncbi.nlm.nih.gov/nuccore/DQ124408/)
T_EUT_040	DQ124407	Bos taurus	Holstein	Western Europe	Netherlands	-	T3	NCBI Direct submission (https://www.ncbi.nlm.nih.gov/nuccore/DQ124407/)
T_EUT_041	KJ709685	Bos taurus	Red Mountain(RHV)	Western Europe	Germany	-	T3	Ludwig, Arne, et al. "Tracing the maternal roots of the domestic Red Mountain Cattle." Mitochondrial DNA Part A 27.2 (2016): 1080-1083.
T_EUT_042	EU177851	Bos taurus	Cabannina	Southern Europe	Italy	T2	T2	Achilli, Alessandro, et al. "Mitochondrial genomes of extinct aurochs survive in domestic cattle." Current Biology 18.4 (2008): R157-R158.
T_EUT_043	EU177850	Bos taurus	Cabannina	Southern Europe	Italy	T2	T2	Achilli, Alessandro, et al. "Mitochondrial genomes of extinct aurochs survive in domestic cattle." Current Biology 18.4 (2008): R157-R158.
T_EUT_044	EU177840	Bos taurus	Cabannina	Southern Europe	Italy	T1'2'3	T1'2'3	Achilli, Alessandro, et al. "Mitochondrial genomes of extinct aurochs survive in domestic cattle." Current Biology 18.4 (2008): R157-R158.
T_EUT_045	JN817306	Bos taurus	Calvana	Southern Europe	Italy	T1e	T1	Bonfiglio, Silvia, et al. "Origin and spread of Bos taurus: new clues from mitochondrial genomes belonging to haplogroup T1." PloS one 7.6 (2012): e38601.
T_EUT_046	AY676861	Bos taurus	Charolais	Western Europe	France	-	T3	NCBI Direct submission (https://www.ncbi.nlm.nih.gov/nuccore/AY676861/)
T_EUT_047	AY676858	Bos taurus	Charolais	Western Europe	France	-	T3	NCBI Direct submission (https://www.ncbi.nlm.nih.gov/nuccore/AY676858/)
T_EUT_048	EU177855	Bos taurus	Chianina	Southern Europe	Italy	T2	T2	Achilli, Alessandro, et al. "Mitochondrial genomes of extinct aurochs survive in domestic cattle." Current Biology 18.4 (2008): R157-R158.
T_EUT_049	EU177854	Bos taurus	Chianina	Southern Europe	Italy	T2	T2	Achilli, Alessandro, et al. "Mitochondrial genomes of extinct aurochs survive in domestic cattle." Current Biology 18.4 (2008): R157-R158.
T_EUT_050	EU177853	Bos taurus	Chianina	Southern Europe	Italy	T2	T2	Achilli, Alessandro, et al. "Mitochondrial genomes of extinct aurochs survive in domestic cattle." Current Biology 18.4 (2008): R157-R158.
T_EUT_051	EU177846	Bos taurus	Chianina	Southern Europe	Italy	T1	T1	Achilli, Alessandro, et al. "Mitochondrial genomes of extinct aurochs survive in domestic cattle." Current Biology 18.4 (2008): R157-R158.
T_EUT_052	EU177845	Bos taurus	Chianina	Southern Europe	Italy	T1	T1	Achilli, Alessandro, et al. "Mitochondrial genomes of extinct aurochs survive in domestic cattle." Current Biology 18.4 (2008): R157-R158.
T_EUT_053	EU177841	Bos taurus	Chianina	Southern Europe	Italy	T1	T1	Achilli, Alessandro, et al. "Mitochondrial genomes of extinct aurochs survive in domestic cattle." Current Biology 18.4 (2008): R157-R158.
T_EUT_054	EU177828	Bos taurus	Chianina	Southern Europe	Italy	T3	T3	Achilli, Alessandro, et al. "Mitochondrial genomes of extinct aurochs survive in domestic cattle." Current Biology 18.4 (2008): R157-R158.
T_EUT_055	EU177825	Bos taurus	Chianina	Southern Europe	Italy	T3	T3	Achilli, Alessandro, et al. "Mitochondrial genomes of extinct aurochs survive in domestic cattle." Current Biology 18.4 (2008): R157-R158.
T_EUT_056	EU177822	Bos taurus	Chianina	Southern Europe	Italy	T3	T3	Achilli, Alessandro, et al. "Mitochondrial genomes of extinct aurochs survive in domestic cattle." Current Biology 18.4 (2008): R157-R158.
T_EUT_057	EU177820	Bos taurus	Chianina	Southern Europe	Italy	T3	T3	Achilli, Alessandro, et al. "Mitochondrial genomes of extinct aurochs survive in domestic cattle." Current Biology 18.4 (2008): R157-R158.
T_EUT_058	EU177819	Bos taurus	Chianina	Southern Europe	Italy	T3	T3	Achilli, Alessandro, et al. "Mitochondrial genomes of extinct aurochs survive in domestic cattle." Current Biology 18.4 (2008): R157-R158.
T_EUT_059	EU177818	Bos taurus	Chianina	Southern Europe	Italy	T3	T3	Achilli, Alessandro, et al. "Mitochondrial genomes of extinct aurochs survive in domestic cattle." Current Biology 18.4 (2008): R157-R158.
T_EUT_060	EU177816	Bos taurus	Chianina	Southern Europe	Italy	T3	T3	Achilli, Alessandro, et al. "Mitochondrial genomes of extinct aurochs survive in domestic cattle." Current Biology 18.4 (2008): R157-R158.
T_EUT_061	JN817350	Bos taurus	Chianina	Southern Europe	Italy	T1b1	T1	Bonfiglio, Silvia, et al. "Origin and spread of Bos taurus: new clues from mitochondrial genomes belonging to haplogroup T1." PloS one 7.6 (2012): e38601.
T_EUT_062	JN817316	Bos taurus	Chianina	Southern Europe	Italy	T1a	T1	Bonfiglio, Silvia, et al. "Origin and spread of Bos taurus: new clues from mitochondrial genomes belonging to haplogroup T1." PloS one 7.6 (2012): e38601.
T_EUT_063	JN817315	Bos taurus	Chianina	Southern Europe	Italy	T1a	T1	Bonfiglio, Silvia, et al. "Origin and spread of Bos taurus: new clues from mitochondrial genomes belonging to haplogroup T1." PloS one 7.6 (2012): e38601.
T_EUT_064	JN817314	Bos taurus	Chianina	Southern Europe	Italy	T1a	T1	Bonfiglio, Silvia, et al. "Origin and spread of Bos taurus: new clues from mitochondrial genomes belonging to haplogroup T1." PloS one 7.6 (2012): e38601.
T_EUT_065	JN817313	Bos taurus	Chianina	Southern Europe	Italy	T1a	T1	Bonfiglio, Silvia, et al. "Origin and spread of Bos taurus: new clues from mitochondrial genomes belonging to haplogroup T1." PloS one 7.6 (2012): e38601.
T_EUT_066	EU177842	Bos taurus	Cinisara	Southern Europe	Italy	T1	T1	Achilli, Alessandro, et al. "Mitochondrial genomes of extinct aurochs survive in domestic cattle." Current Biology 18.4 (2008): R157-R158.
T_EUT_067	EU177823	Bos taurus	Cinisara	Southern Europe	Italy	T3	T3	Achilli, Alessandro, et al. "Mitochondrial genomes of extinct aurochs survive in domestic cattle." Current Biology 18.4 (2008): R157-R158.
T_EUT_068	JN817320	Bos taurus	Cinisara	Southern Europe	Italy	T1b1	T1	Bonfiglio, Silvia, et al. "Origin and spread of Bos taurus: new clues from mitochondrial genomes belonging to haplogroup T1." PloS one 7.6 (2012): e38601.
T_EUT_069	JN817319	Bos taurus	Cinisara	Southern Europe	Italy	T1c	T1	Bonfiglio, Silvia, et al. "Origin and spread of Bos taurus: new clues from mitochondrial genomes belonging to haplogroup T1." PloS one 7.6 (2012): e38601.
T_EUT_070	JN817318	Bos taurus	Cinisara	Southern Europe	Italy	T1a	T1	Bonfiglio, Silvia, et al. "Origin and spread of Bos taurus: new clues from mitochondrial genomes belonging to haplogroup T1." PloS one 7.6 (2012): e38601.
T_EUT_071	JN817317	Bos taurus	Cinisara	Southern Europe	Italy	T1a	T1	Bonfiglio, Silvia, et al. "Origin and spread of Bos taurus: new clues from mitochondrial genomes belonging to haplogroup T1." PloS one 7.6 (2012): e38601.
T_EUT_072	EU177847	Bos taurus	Friesian	Southern Europe	Italy	T1	T1	Achilli, Alessandro, et al. "Mitochondrial genomes of extinct aurochs survive in domestic cattle." Current Biology 18.4 (2008): R157-R158.
T_EUT_073	EU177827	Bos taurus	Friesian	Southern Europe	Italy	T3	T3	Achilli, Alessandro, et al. "Mitochondrial genomes of extinct aurochs survive in domestic cattle." Current Biology 18.4 (2008): R157-R158.
T_EUT_074	EU177826	Bos taurus	Friesian	Southern Europe	Italy	T3	T3	Achilli, Alessandro, et al. "Mitochondrial genomes of extinct aurochs survive in domestic cattle." Current Biology 18.4 (2008): R157-R158.
T_EUT_075	EU177821	Bos taurus	Friesian	Southern Europe	Italy	T3	T3	Achilli, Alessandro, et al. "Mitochondrial genomes of extinct aurochs survive in domestic cattle." Current Biology 18.4 (2008): R157-R158.
T_EUT_076	EU177852	Bos taurus	Greek	Southern Europe	Greece	T2	T2	Achilli, Alessandro, et al. "Mitochondrial genomes of extinct aurochs survive in domestic cattle." Current Biology 18.4 (2008): R157-R158.
T_EUT_077	EU177849	Bos taurus	Greek	Southern Europe	Greece	T2	T2	Achilli, Alessandro, et al. "Mitochondrial genomes of extinct aurochs survive in domestic cattle." Current Biology 18.4 (2008): R157-R158.
T_EUT_078	JN817312	Bos taurus	Italian Brown	Southern Europe	Italy	T1a	T1	Bonfiglio, Silvia, et al. "Origin and spread of Bos taurus: new clues from mitochondrial genomes belonging to haplogroup T1." PloS one 7.6 (2012): e38601.
T_EUT_079	JN817344	Bos taurus	Italian Podolian	Southern Europe	Italy	T1a	T1	Bonfiglio, Silvia, et al. "Origin and spread of Bos taurus: new clues from mitochondrial genomes belonging to haplogroup T1." PloS one 7.6 (2012): e38601.
T_EUT_080	JN817343	Bos taurus	Italian Podolian	Southern Europe	Italy	T1f	T1	Bonfiglio, Silvia, et al. "Origin and spread of Bos taurus: new clues from mitochondrial genomes belonging to haplogroup T1." PloS one 7.6 (2012): e38601.
T_EUT_081	AY676856	Bos taurus	Limousin	Western Europe	France	-	T2	NCBI Direct submission (https://www.ncbi.nlm.nih.gov/nuccore/AY676856/)
T_EUT_082	JN817331	Bos taurus	Limousin	Western Europe	France	T1a	T1	Bonfiglio, Silvia, et al. "Origin and spread of Bos taurus: new clues from mitochondrial genomes belonging to haplogroup T1." PloS one 7.6 (2012): e38601.
T_EUT_083	KT343749	Bos taurus	Maltese	Southern Europe	Malta	T3d	T3	Lancioni, Hovirag, et al. "Survey of uniparental genetic markers in the Maltese cattle breed reveals a significant founder effect but does not indicate local domestication." Animal genetics 47.2 (2016): 267-269.
T_EUT_084	KT343748	Bos taurus	Maltese	Southern Europe	Malta	T3c	T3	Lancioni, Hovirag, et al. "Survey of uniparental genetic markers in the Maltese cattle breed reveals a significant founder effect but does not indicate local domestication." Animal genetics 47.2 (2016): 267-269.
T_EUT_085	JN817351	Bos taurus	Marchigiana	Southern Europe	Italy	T1b1	T1	Bonfiglio, Silvia, et al. "Origin and spread of Bos taurus: new clues from mitochondrial genomes belonging to haplogroup T1." PloS one 7.6 (2012): e38601.
T_EUT_086	JN817339	Bos taurus	Marchigiana	Southern Europe	Italy	T1a	T1	Bonfiglio, Silvia, et al. "Origin and spread of Bos taurus: new clues from mitochondrial genomes belonging to haplogroup T1." PloS one 7.6 (2012): e38601.
T_EUT_087	JN817338	Bos taurus	Marchigiana	Southern Europe	Italy	T1a	T1	Bonfiglio, Silvia, et al. "Origin and spread of Bos taurus: new clues from mitochondrial genomes belonging to haplogroup T1." PloS one 7.6 (2012): e38601.
T_EUT_088	JN817337	Bos taurus	Marchigiana	Southern Europe	Italy	T1a	T1	Bonfiglio, Silvia, et al. "Origin and spread of Bos taurus: new clues from mitochondrial genomes belonging to haplogroup T1." PloS one 7.6 (2012): e38601.
T_EUT_089	JN817336	Bos taurus	Marchigiana	Southern Europe	Italy	T1a	T1	Bonfiglio, Silvia, et al. "Origin and spread of Bos taurus: new clues from mitochondrial genomes belonging to haplogroup T1." PloS one 7.6 (2012): e38601.
T_EUT_090	JN817335	Bos taurus	Marchigiana	Southern Europe	Italy	T1a	T1	Bonfiglio, Silvia, et al. "Origin and spread of Bos taurus: new clues from mitochondrial genomes belonging to haplogroup T1." PloS one 7.6 (2012): e38601.
T_EUT_091	JN817334	Bos taurus	Marchigiana	Southern Europe	Italy	T1b1	T1	Bonfiglio, Silvia, et al. "Origin and spread of Bos taurus: new clues from mitochondrial genomes belonging to haplogroup T1." PloS one 7.6 (2012): e38601.
T_EUT_092	EU177844	Bos taurus	Maremmana	Southern Europe	Italy	T1	T1	Achilli, Alessandro, et al. "Mitochondrial genomes of extinct aurochs survive in domestic cattle." Current Biology 18.4 (2008): R157-R158.
T_EUT_093	EU177829	Bos taurus	Maremmana	Southern Europe	Italy	T3	T3	Achilli, Alessandro, et al. "Mitochondrial genomes of extinct aurochs survive in domestic cattle." Current Biology 18.4 (2008): R157-R158.
T_EUT_094	EU177824	Bos taurus	Maremmana	Southern Europe	Italy	T3	T3	Achilli, Alessandro, et al. "Mitochondrial genomes of extinct aurochs survive in domestic cattle." Current Biology 18.4 (2008): R157-R158.
T_EUT_095	JN817333	Bos taurus	Maremmana	Southern Europe	Italy	T1a	T1	Bonfiglio, Silvia, et al. "Origin and spread of Bos taurus: new clues from mitochondrial genomes belonging to haplogroup T1." PloS one 7.6 (2012): e38601.
T_EUT_096	JN817332	Bos taurus	Maremmana	Southern Europe	Italy	T1a	T1	Bonfiglio, Silvia, et al. "Origin and spread of Bos taurus: new clues from mitochondrial genomes belonging to haplogroup T1." PloS one 7.6 (2012): e38601.
T_EUT_097	EU177831	Bos taurus	Modicana	Southern Europe	Italy	T3	T3	Achilli, Alessandro, et al. "Mitochondrial genomes of extinct aurochs survive in domestic cattle." Current Biology 18.4 (2008): R157-R158.
T_EUT_098	EU177832	Bos taurus	Pettiazza	Southern Europe	Italy	T3	T3	Achilli, Alessandro, et al. "Mitochondrial genomes of extinct aurochs survive in domestic cattle." Current Biology 18.4 (2008): R157-R158.
T_EUT_099	EU177863	Bos taurus	Piedmontese	Southern Europe	Italy	T5	T5	Achilli, Alessandro, et al. "Mitochondrial genomes of extinct aurochs survive in domestic cattle." Current Biology 18.4 (2008): R157-R158.
T_EUT_100	EU177815	Bos taurus	Piedmontese	Southern Europe	Italy	T3	T3	Achilli, Alessandro, et al. "Mitochondrial genomes of extinct aurochs survive in domestic cattle." Current Biology 18.4 (2008): R157-R158.
T_EUT_101	EU177843	Bos taurus	Podolica	Southern Europe	Italy	T1	T1	Achilli, Alessandro, et al. "Mitochondrial genomes of extinct aurochs survive in domestic cattle." Current Biology 18.4 (2008): R157-R158.
T_EUT_102	EU177830	Bos taurus	Podolica	Southern Europe	Italy	T3	T3	Achilli, Alessandro, et al. "Mitochondrial genomes of extinct aurochs survive in domestic cattle." Current Biology 18.4 (2008): R157-R158.
T_EUT_103	EU177861	Bos taurus	Rendena	Southern Europe	Italy	T2	T2	Achilli, Alessandro, et al. "Mitochondrial genomes of extinct aurochs survive in domestic cattle." Current Biology 18.4 (2008): R157-R158.
T_EUT_104	JN817347	Bos taurus	Romagnola	Southern Europe	Italy	T1a	T1	Bonfiglio, Silvia, et al. "Origin and spread of Bos taurus: new clues from mitochondrial genomes belonging to haplogroup T1." PloS one 7.6 (2012): e38601.
T_EUT_105	JN817346	Bos taurus	Romagnola	Southern Europe	Italy	T1c1a	T1	Bonfiglio, Silvia, et al. "Origin and spread of Bos taurus: new clues from mitochondrial genomes belonging to haplogroup T1." PloS one 7.6 (2012): e38601.
T_EUT_106	JN817345	Bos taurus	Romagnola	Southern Europe	Italy	T1a	T1	Bonfiglio, Silvia, et al. "Origin and spread of Bos taurus: new clues from mitochondrial genomes belonging to haplogroup T1." PloS one 7.6 (2012): e38601.
T_EUT_107	EU177862	Bos taurus	Valdostana	Southern Europe	Italy	T5	T5	Achilli, Alessandro, et al. "Mitochondrial genomes of extinct aurochs survive in domestic cattle." Current Biology 18.4 (2008): R157-R158.
T_EUT_108	EU177817	Bos taurus	Valdostana	Southern Europe	Italy	T3	T3	Achilli, Alessandro, et al. "Mitochondrial genomes of extinct aurochs survive in domestic cattle." Current Biology 18.4 (2008): R157-R158.
T_EUT_109	JN817342	Bos taurus	Agerolese	Southern Europe	Italy	T1a	T1	Bonfiglio, Silvia, et al. "Origin and spread of Bos taurus: new clues from mitochondrial genomes belonging to haplogroup T1." PloS one 7.6 (2012): e38601.
T_EUT_110	JN817341	Bos taurus	Agerolese	Southern Europe	Italy	T1a	T1	Bonfiglio, Silvia, et al. "Origin and spread of Bos taurus: new clues from mitochondrial genomes belonging to haplogroup T1." PloS one 7.6 (2012): e38601.
T_EUT_111	JN817340	Bos taurus	Agerolese	Southern Europe	Italy	T1a	T1	Bonfiglio, Silvia, et al. "Origin and spread of Bos taurus: new clues from mitochondrial genomes belonging to haplogroup T1." PloS one 7.6 (2012): e38601.
T_EUT_112	JN817301	Bos taurus	Alentejana	Southern Europe	Portugal	T1c1	T1	Bonfiglio, Silvia, et al. "Origin and spread of Bos taurus: new clues from mitochondrial genomes belonging to haplogroup T1." PloS one 7.6 (2012): e38601.
T_EUT_113	JN817300	Bos taurus	Alentejana	Southern Europe	Portugal	T1c1	T1	Bonfiglio, Silvia, et al. "Origin and spread of Bos taurus: new clues from mitochondrial genomes belonging to haplogroup T1." PloS one 7.6 (2012): e38601.
T_EUT_114	EU177834	Bos taurus	Betizuak	Southern Europe	Spain	T3	T3	Achilli, Alessandro, et al. "Mitochondrial genomes of extinct aurochs survive in domestic cattle." Current Biology 18.4 (2008): R157-R158.
T_EUT_115	EU177833	Bos taurus	Betizuak	Southern Europe	Spain	T3	T3	Achilli, Alessandro, et al. "Mitochondrial genomes of extinct aurochs survive in domestic cattle." Current Biology 18.4 (2008): R157-R158.
T_EUT_116	HM045018	Bos taurus	Heck cattle	Western Europe	Germany	-	T3	NCBI Direct submission (https://www.ncbi.nlm.nih.gov/nuccore/HM045018/)
T_EUT_117	GQ129207	Bos taurus	Hungarian Grey	Eastern Europe	Hungary	-	T3	NCBI Direct submission (https://www.ncbi.nlm.nih.gov/nuccore/GQ129207/)
T_EUT_118	KJ709686	Bos taurus	Red Mountain Cattle	Western Europe	Germany	-	T3	Ludwig, Arne, et al. "Tracing the maternal roots of the domestic Red Mountain Cattle." Mitochondrial DNA Part A 27.2 (2016): 1080-1083.
T_EUT_119	KJ709684	Bos taurus	Red Mountain Cattle	Western Europe	Germany	-	T3	Ludwig, Arne, et al. "Tracing the maternal roots of the domestic Red Mountain Cattle." Mitochondrial DNA Part A 27.2 (2016): 1080-1083.
T_EUT_120	KJ709683	Bos taurus	Red Mountain Cattle	Western Europe	Germany	-	T3	Ludwig, Arne, et al. "Tracing the maternal roots of the domestic Red Mountain Cattle." Mitochondrial DNA Part A 27.2 (2016): 1080-1083.
T_EUT_121	KJ709682	Bos taurus	Red Mountain Cattle	Western Europe	Germany	-	T3	Ludwig, Arne, et al. "Tracing the maternal roots of the domestic Red Mountain Cattle." Mitochondrial DNA Part A 27.2 (2016): 1080-1083.
T_EUT_122	KJ709681	Bos taurus	Red Mountain Cattle	Western Europe	Germany	-	T3	Ludwig, Arne, et al. "Tracing the maternal roots of the domestic Red Mountain Cattle." Mitochondrial DNA Part A 27.2 (2016): 1080-1083.
T_EUT_123	GQ129208	Bos taurus	Ukrainian grey	Eastern Europe	Ukraine	-	T3	NCBI Direct submission (https://www.ncbi.nlm.nih.gov/nuccore/GQ129208/)
T_EUT_124	KC153977	Bos taurus	White Park	Northern Europe	United Kingdom	-	T3	Ludwig, A., et al. "Tracing the genetic roots of the indigenous White Park Cattle." Animal Genetics 44.4 (2013): 383-386.
T_EUT_125	KC153976	Bos taurus	White Park	Northern Europe	United Kingdom	-	T3	Ludwig, A., et al. "Tracing the genetic roots of the indigenous White Park Cattle." Animal Genetics 44.4 (2013): 383-386.
T_EUT_126	KC153974	Bos taurus	White Park	Northern Europe	United Kingdom	-	T3	Ludwig, A., et al. "Tracing the genetic roots of the indigenous White Park Cattle." Animal Genetics 44.4 (2013): 383-386.
T_EUT_127	KC153972	Bos taurus	White Park	Northern Europe	United Kingdom	-	T3	Ludwig, A., et al. "Tracing the genetic roots of the indigenous White Park Cattle." Animal Genetics 44.4 (2013): 383-386.
T_HYB_001@	SAMN15514550	Sanga	Afar	Eastern Africa	Eritrea	-	T1	This study
T_HYB_002@	SAMN15514551	Sanga	Afar	Eastern Africa	Eritrea	-	T1	This study
T_HYB_003@	SAMN15514552	Sanga	Afar	Eastern Africa	Eritrea	-	T1	This study
T_HYB_004@	SAMN15514553	Sanga	Afar	Eastern Africa	Eritrea	-	T1	This study
T_HYB_005@	SAMN15514554	Sanga	Afar	Eastern Africa	Eritrea	-	T1	This study
T_HYB_006@	SAMN15514555	Sanga	Afar	Eastern Africa	Eritrea	-	T1	This study
T_HYB_007@	SAMN15514556	Sanga	Afar	Eastern Africa	Eritrea	-	T1	This study
T_HYB_008@	SAMN15514557	Sanga	Afar	Eastern Africa	Eritrea	-	T1	This study
T_HYB_009@	SAMN15514558	Sanga	Afar	Eastern Africa	Eritrea	-	T1	This study
T_HYB_010@	SAMN04545540	Sanga	Ankole	Eastern Africa	Lake Victoria	-	T1	This study
T_HYB_011@	SAMN04545541	Sanga	Ankole	Eastern Africa	Lake Victoria	-	T1	This study
T_HYB_012@	SAMN04545542	Sanga	Ankole	Eastern Africa	Lake Victoria	-	T1	This study
T_HYB_013@	SAMN04545543	Sanga	Ankole	Eastern Africa	Lake Victoria	-	T1	This study
T_HYB_014@	SAMN04545544	Sanga	Ankole	Eastern Africa	Lake Victoria	-	T1	This study
T_HYB_015@	SAMN04545545	Sanga	Ankole	Eastern Africa	Lake Victoria	-	T1	This study
T_HYB_016@	SAMN04545546	Sanga	Ankole	Eastern Africa	Lake Victoria	-	T1	This study
T_HYB_017@	SAMN04545547	Sanga	Ankole	Eastern Africa	Lake Victoria	-	T1	This study
T_HYB_018@	SAMN04545548	Sanga	Ankole	Eastern Africa	Lake Victoria	-	T1	This study
T_HYB_019@	SAMN04545549	Sanga	Ankole	Eastern Africa	Lake Victoria	-	T1	This study
T_HYB_020@	SAMN15514571	Zenga	Fogera	Eastern Africa	Ethiopia	-	T1	This study
T_HYB_021@	SAMN15514572	Zenga	Fogera	Eastern Africa	Ethiopia	-	T1	This study
T_HYB_022@	SAMN15514573	Zenga	Fogera	Eastern Africa	Ethiopia	-	T1	This study
T_HYB_023@	SAMN15514574	Zenga	Fogera	Eastern Africa	Ethiopia	-	T1	This study
T_HYB_024@	SAMN15514575	Zenga	Fogera	Eastern Africa	Ethiopia	-	T1	This study
T_HYB_025@	SAMN15514576	Zenga	Fogera	Eastern Africa	Ethiopia	-	T1	This study
T_HYB_026@	SAMN15514577	Zenga	Fogera	Eastern Africa	Ethiopia	-	T1	This study
T_HYB_027@	SAMN15514578	Zenga	Fogera	Eastern Africa	Ethiopia	-	T1	This study
T_HYB_028@	SAMN15514579	Zenga	Fogera	Eastern Africa	Ethiopia	-	T1	This study
T_HYB_029@	SAMN15514580	Zenga	Horro	Eastern Africa	Ethiopia	-	T1	This study
T_HYB_030@	SAMN15514581	Zenga	Horro	Eastern Africa	Ethiopia	-	T1	This study
T_HYB_031@	SAMN15514582	Zenga	Horro	Eastern Africa	Ethiopia	-	T1	This study
T_HYB_032@	SAMN15514583	Zenga	Horro	Eastern Africa	Ethiopia	-	T1	This study
T_HYB_033@	SAMN15514584	Zenga	Horro	Eastern Africa	Ethiopia	-	T1	This study
T_HYB_034@	SAMN15514585	Zenga	Horro	Eastern Africa	Ethiopia	-	T1	This study
T_HYB_035@	SAMN15514586	Zenga	Horro	Eastern Africa	Ethiopia	-	T1	This study
T_HYB_036@	SAMN15514587	Zenga	Horro	Eastern Africa	Ethiopia	-	T1	This study
T_HYB_037@	SAMN15514588	Zenga	Horro	Eastern Africa	Ethiopia	-	T1	This study
T_HYB_038@	SAMN15514589	Zenga	Horro	Eastern Africa	Ethiopia	-	T1	This study
T_HYB_039@	SAMN15514590	Zenga	Horro	Eastern Africa	Ethiopia	-	T1	This study
T_HYB_040	KF163094	Sanga	Nguni	Southern Africa	Swaziland	-	T1	Horsburgh, K. Ann, et al. "The genetic diversity of the Nguni breed of African Cattle (Bos spp.): complete mitochondrial genomes of haplogroup T1." PloS one 8.8 (2013): e71956.
T_HYB_041	KF163093	Sanga	Nguni	Southern Africa	Swaziland	-	T1	Horsburgh, K. Ann, et al. "The genetic diversity of the Nguni breed of African Cattle (Bos spp.): complete mitochondrial genomes of haplogroup T1." PloS one 8.8 (2013): e71956.
T_HYB_042	KF163092	Sanga	Nguni	Southern Africa	Swaziland	-	T1	Horsburgh, K. Ann, et al. "The genetic diversity of the Nguni breed of African Cattle (Bos spp.): complete mitochondrial genomes of haplogroup T1." PloS one 8.8 (2013): e71956.
T_HYB_043	KF163091	Sanga	Nguni	Southern Africa	Swaziland	-	T1	Horsburgh, K. Ann, et al. "The genetic diversity of the Nguni breed of African Cattle (Bos spp.): complete mitochondrial genomes of haplogroup T1." PloS one 8.8 (2013): e71956.
T_HYB_044	KF163090	Sanga	Nguni	Southern Africa	Swaziland	-	T1	Horsburgh, K. Ann, et al. "The genetic diversity of the Nguni breed of African Cattle (Bos spp.): complete mitochondrial genomes of haplogroup T1." PloS one 8.8 (2013): e71956.
T_HYB_045	KF163089	Sanga	Nguni	Southern Africa	Swaziland	-	T1	Horsburgh, K. Ann, et al. "The genetic diversity of the Nguni breed of African Cattle (Bos spp.): complete mitochondrial genomes of haplogroup T1." PloS one 8.8 (2013): e71956.
T_HYB_046	KF163088	Sanga	Nguni	Southern Africa	Swaziland	-	T1	Horsburgh, K. Ann, et al. "The genetic diversity of the Nguni breed of African Cattle (Bos spp.): complete mitochondrial genomes of haplogroup T1." PloS one 8.8 (2013): e71956.
T_HYB_047	KF163087	Sanga	Nguni	Southern Africa	Swaziland	-	T1	Horsburgh, K. Ann, et al. "The genetic diversity of the Nguni breed of African Cattle (Bos spp.): complete mitochondrial genomes of haplogroup T1." PloS one 8.8 (2013): e71956.
T_HYB_048	KF163086	Sanga	Nguni	Southern Africa	Swaziland	-	T1	Horsburgh, K. Ann, et al. "The genetic diversity of the Nguni breed of African Cattle (Bos spp.): complete mitochondrial genomes of haplogroup T1." PloS one 8.8 (2013): e71956.
T_HYB_049	KF163085	Sanga	Nguni	Southern Africa	Swaziland	-	T1	Horsburgh, K. Ann, et al. "The genetic diversity of the Nguni breed of African Cattle (Bos spp.): complete mitochondrial genomes of haplogroup T1." PloS one 8.8 (2013): e71956.
T_HYB_050	KF163084	Sanga	Nguni	Southern Africa	Swaziland	-	T1	Horsburgh, K. Ann, et al. "The genetic diversity of the Nguni breed of African Cattle (Bos spp.): complete mitochondrial genomes of haplogroup T1." PloS one 8.8 (2013): e71956.
T_HYB_051	KF163083	Sanga	Nguni	Southern Africa	Swaziland	-	T1	Horsburgh, K. Ann, et al. "The genetic diversity of the Nguni breed of African Cattle (Bos spp.): complete mitochondrial genomes of haplogroup T1." PloS one 8.8 (2013): e71956.
T_HYB_052	KF163082	Sanga	Nguni	Southern Africa	Swaziland	-	T1	Horsburgh, K. Ann, et al. "The genetic diversity of the Nguni breed of African Cattle (Bos spp.): complete mitochondrial genomes of haplogroup T1." PloS one 8.8 (2013): e71956.
T_HYB_053	KF163081	Sanga	Nguni	Southern Africa	Swaziland	-	T1	Horsburgh, K. Ann, et al. "The genetic diversity of the Nguni breed of African Cattle (Bos spp.): complete mitochondrial genomes of haplogroup T1." PloS one 8.8 (2013): e71956.
T_HYB_054	KF163080	Sanga	Nguni	Southern Africa	Swaziland	-	T1	Horsburgh, K. Ann, et al. "The genetic diversity of the Nguni breed of African Cattle (Bos spp.): complete mitochondrial genomes of haplogroup T1." PloS one 8.8 (2013): e71956.
T_HYB_055	KF163079	Sanga	Nguni	Southern Africa	Swaziland	-	T1	Horsburgh, K. Ann, et al. "The genetic diversity of the Nguni breed of African Cattle (Bos spp.): complete mitochondrial genomes of haplogroup T1." PloS one 8.8 (2013): e71956.
T_HYB_056	KF163078	Sanga	Nguni	Southern Africa	Swaziland	-	T1	Horsburgh, K. Ann, et al. "The genetic diversity of the Nguni breed of African Cattle (Bos spp.): complete mitochondrial genomes of haplogroup T1." PloS one 8.8 (2013): e71956.
T_HYB_057	KF163077	Sanga	Nguni	Southern Africa	Swaziland	-	T1	Horsburgh, K. Ann, et al. "The genetic diversity of the Nguni breed of African Cattle (Bos spp.): complete mitochondrial genomes of haplogroup T1." PloS one 8.8 (2013): e71956.
T_HYB_058	KF163076	Sanga	Nguni	Southern Africa	Swaziland	-	T1	Horsburgh, K. Ann, et al. "The genetic diversity of the Nguni breed of African Cattle (Bos spp.): complete mitochondrial genomes of haplogroup T1." PloS one 8.8 (2013): e71956.
T_HYB_059	KF163075	Sanga	Nguni	Southern Africa	Swaziland	-	T1	Horsburgh, K. Ann, et al. "The genetic diversity of the Nguni breed of African Cattle (Bos spp.): complete mitochondrial genomes of haplogroup T1." PloS one 8.8 (2013): e71956.
T_HYB_060	KF163074	Sanga	Nguni	Southern Africa	Swaziland	-	T1	Horsburgh, K. Ann, et al. "The genetic diversity of the Nguni breed of African Cattle (Bos spp.): complete mitochondrial genomes of haplogroup T1." PloS one 8.8 (2013): e71956.
T_HYB_061	KF163073	Sanga	Nguni	Southern Africa	Swaziland	-	T1	Horsburgh, K. Ann, et al. "The genetic diversity of the Nguni breed of African Cattle (Bos spp.): complete mitochondrial genomes of haplogroup T1." PloS one 8.8 (2013): e71956.
T_HYB_062	KF163072	Sanga	Nguni	Southern Africa	Swaziland	-	T1	Horsburgh, K. Ann, et al. "The genetic diversity of the Nguni breed of African Cattle (Bos spp.): complete mitochondrial genomes of haplogroup T1." PloS one 8.8 (2013): e71956.
T_HYB_063	KF163071	Sanga	Nguni	Southern Africa	Swaziland	-	T1	Horsburgh, K. Ann, et al. "The genetic diversity of the Nguni breed of African Cattle (Bos spp.): complete mitochondrial genomes of haplogroup T1." PloS one 8.8 (2013): e71956.
T_HYB_064	KF163070	Sanga	Nguni	Southern Africa	Swaziland	-	T1	Horsburgh, K. Ann, et al. "The genetic diversity of the Nguni breed of African Cattle (Bos spp.): complete mitochondrial genomes of haplogroup T1." PloS one 8.8 (2013): e71956.
T_HYB_065	KF163069	Sanga	Nguni	Southern Africa	Swaziland	-	T1	Horsburgh, K. Ann, et al. "The genetic diversity of the Nguni breed of African Cattle (Bos spp.): complete mitochondrial genomes of haplogroup T1." PloS one 8.8 (2013): e71956.
T_HYB_066	KF163068	Sanga	Nguni	Southern Africa	Swaziland	-	T1	Horsburgh, K. Ann, et al. "The genetic diversity of the Nguni breed of African Cattle (Bos spp.): complete mitochondrial genomes of haplogroup T1." PloS one 8.8 (2013): e71956.
T_HYB_067	KF163067	Sanga	Nguni	Southern Africa	Swaziland	-	T1	Horsburgh, K. Ann, et al. "The genetic diversity of the Nguni breed of African Cattle (Bos spp.): complete mitochondrial genomes of haplogroup T1." PloS one 8.8 (2013): e71956.
T_HYB_068	KF163066	Sanga	Nguni	Southern Africa	Swaziland	-	T1	Horsburgh, K. Ann, et al. "The genetic diversity of the Nguni breed of African Cattle (Bos spp.): complete mitochondrial genomes of haplogroup T1." PloS one 8.8 (2013): e71956.
T_HYB_069	KF163065	Sanga	Nguni	Southern Africa	Swaziland	-	T1	Horsburgh, K. Ann, et al. "The genetic diversity of the Nguni breed of African Cattle (Bos spp.): complete mitochondrial genomes of haplogroup T1." PloS one 8.8 (2013): e71956.
T_HYB_070	KF163064	Sanga	Nguni	Southern Africa	Swaziland	-	T1	Horsburgh, K. Ann, et al. "The genetic diversity of the Nguni breed of African Cattle (Bos spp.): complete mitochondrial genomes of haplogroup T1." PloS one 8.8 (2013): e71956.
T_HYB_071	KF163063	Sanga	Nguni	Southern Africa	Swaziland	-	T1	Horsburgh, K. Ann, et al. "The genetic diversity of the Nguni breed of African Cattle (Bos spp.): complete mitochondrial genomes of haplogroup T1." PloS one 8.8 (2013): e71956.
T_HYB_072	KF163062	Sanga	Nguni	Southern Africa	Swaziland	-	T1	Horsburgh, K. Ann, et al. "The genetic diversity of the Nguni breed of African Cattle (Bos spp.): complete mitochondrial genomes of haplogroup T1." PloS one 8.8 (2013): e71956.
T_HYB_073	KF163061	Sanga	Nguni	Southern Africa	Swaziland	-	T1	Horsburgh, K. Ann, et al. "The genetic diversity of the Nguni breed of African Cattle (Bos spp.): complete mitochondrial genomes of haplogroup T1." PloS one 8.8 (2013): e71956.
T_HYB_074	JN817298	Sanga	Abigar	Eastern Africa	Ethiopia	T1d	T1	Bonfiglio, Silvia, et al. "Origin and spread of Bos taurus: new clues from mitochondrial genomes belonging to haplogroup T1." PloS one 7.6 (2012): e38601.
T_HYB_075	JN817330	Zenga	Horro	Eastern Africa	Ethiopia	T1d1	T1	Bonfiglio, Silvia, et al. "Origin and spread of Bos taurus: new clues from mitochondrial genomes belonging to haplogroup T1." PloS one 7.6 (2012): e38601.
T_SHE_001@	SAMN15514562	***Sheko	Sheko	Eastern Africa	Ethiopia	-	T1	This study
T_SHE_002@	SAMN15514563	***Sheko	Sheko	Eastern Africa	Ethiopia	-	T1	This study
T_SHE_003@	SAMN15514564	***Sheko	Sheko	Eastern Africa	Ethiopia	-	T1	This study
T_SHE_004@	SAMN15514565	***Sheko	Sheko	Eastern Africa	Ethiopia	-	T1	This study
T_SHE_005@	SAMN15514566	***Sheko	Sheko	Eastern Africa	Ethiopia	-	T1	This study
T_SHE_006@	SAMN15514567	***Sheko	Sheko	Eastern Africa	Ethiopia	-	T1	This study
T_SHE_007@	SAMN15514568	***Sheko	Sheko	Eastern Africa	Ethiopia	-	T1	This study
T_SHE_008@	SAMN15514569	***Sheko	Sheko	Eastern Africa	Ethiopia	-	T1	This study
T_SHE_009@	SAMN15514570	***Sheko	Sheko	Eastern Africa	Ethiopia	-	T1	This study
T_SHE_010	JN817349	***Sheko	Sheko	Eastern Africa	Ethiopia	T1b1	T1	Bonfiglio, Silvia, et al. "Origin and spread of Bos taurus: new clues from mitochondrial genomes belonging to haplogroup T1." PloS one 7.6 (2012): e38601.
T_SHE_011	JN817348	***Sheko	Sheko	Eastern Africa	Ethiopia	T1b	T1	Bonfiglio, Silvia, et al. "Origin and spread of Bos taurus: new clues from mitochondrial genomes belonging to haplogroup T1." PloS one 7.6 (2012): e38601.

## Sheet: Sheet1
NC_006380	NCBI Direct submission	(https://www.ncbi.nlm.nih.gov/nuccore/	NC_006380	/)	NCBI Direct submission (https://www.ncbi.nlm.nih.gov/nuccore/NC_006380/)
KP143771	NCBI Direct submission	(https://www.ncbi.nlm.nih.gov/nuccore/	KP143771	/)	NCBI Direct submission (https://www.ncbi.nlm.nih.gov/nuccore/KP143771/)
KT033901	NCBI Direct submission	(https://www.ncbi.nlm.nih.gov/nuccore/	KT033901	/)	NCBI Direct submission (https://www.ncbi.nlm.nih.gov/nuccore/KT033901/)
MF667929	NCBI Direct submission	(https://www.ncbi.nlm.nih.gov/nuccore/	MF667929	/)	NCBI Direct submission (https://www.ncbi.nlm.nih.gov/nuccore/MF667929/)
GU256940	NCBI Direct submission	(https://www.ncbi.nlm.nih.gov/nuccore/	GU256940	/)	NCBI Direct submission (https://www.ncbi.nlm.nih.gov/nuccore/GU256940/)
NC_005971	NCBI Direct submission	(https://www.ncbi.nlm.nih.gov/nuccore/	NC_005971	/)	NCBI Direct submission (https://www.ncbi.nlm.nih.gov/nuccore/NC_005971/)
DQ124389	NCBI Direct submission	(https://www.ncbi.nlm.nih.gov/nuccore/	DQ124389	/)	NCBI Direct submission (https://www.ncbi.nlm.nih.gov/nuccore/DQ124389/)
JQ437479	NCBI Direct submission	(https://www.ncbi.nlm.nih.gov/nuccore/	JQ437479	/)	NCBI Direct submission (https://www.ncbi.nlm.nih.gov/nuccore/JQ437479/)
HQ025805	NCBI Direct submission	(https://www.ncbi.nlm.nih.gov/nuccore/	HQ025805	/)	NCBI Direct submission (https://www.ncbi.nlm.nih.gov/nuccore/HQ025805/)
AB074968	NCBI Direct submission	(https://www.ncbi.nlm.nih.gov/nuccore/	AB074968	/)	NCBI Direct submission (https://www.ncbi.nlm.nih.gov/nuccore/AB074968/)
AB074967	NCBI Direct submission	(https://www.ncbi.nlm.nih.gov/nuccore/	AB074967	/)	NCBI Direct submission (https://www.ncbi.nlm.nih.gov/nuccore/AB074967/)
AB074966	NCBI Direct submission	(https://www.ncbi.nlm.nih.gov/nuccore/	AB074966	/)	NCBI Direct submission (https://www.ncbi.nlm.nih.gov/nuccore/AB074966/)
AB074965	NCBI Direct submission	(https://www.ncbi.nlm.nih.gov/nuccore/	AB074965	/)	NCBI Direct submission (https://www.ncbi.nlm.nih.gov/nuccore/AB074965/)
AB074964	NCBI Direct submission	(https://www.ncbi.nlm.nih.gov/nuccore/	AB074964	/)	NCBI Direct submission (https://www.ncbi.nlm.nih.gov/nuccore/AB074964/)
AB074963	NCBI Direct submission	(https://www.ncbi.nlm.nih.gov/nuccore/	AB074963	/)	NCBI Direct submission (https://www.ncbi.nlm.nih.gov/nuccore/AB074963/)
AB074962	NCBI Direct submission	(https://www.ncbi.nlm.nih.gov/nuccore/	AB074962	/)	NCBI Direct submission (https://www.ncbi.nlm.nih.gov/nuccore/AB074962/)
DQ124386	NCBI Direct submission	(https://www.ncbi.nlm.nih.gov/nuccore/	DQ124386	/)	NCBI Direct submission (https://www.ncbi.nlm.nih.gov/nuccore/DQ124386/)
DQ124383	NCBI Direct submission	(https://www.ncbi.nlm.nih.gov/nuccore/	DQ124383	/)	NCBI Direct submission (https://www.ncbi.nlm.nih.gov/nuccore/DQ124383/)
DQ124372	NCBI Direct submission	(https://www.ncbi.nlm.nih.gov/nuccore/	DQ124372	/)	NCBI Direct submission (https://www.ncbi.nlm.nih.gov/nuccore/DQ124372/)
MF281256	NCBI Direct submission	(https://www.ncbi.nlm.nih.gov/nuccore/	MF281256	/)	NCBI Direct submission (https://www.ncbi.nlm.nih.gov/nuccore/MF281256/)
MF663794	NCBI Direct submission	(https://www.ncbi.nlm.nih.gov/nuccore/	MF663794	/)	NCBI Direct submission (https://www.ncbi.nlm.nih.gov/nuccore/MF663794/)
MF925711	NCBI Direct submission	(https://www.ncbi.nlm.nih.gov/nuccore/	MF925711	/)	NCBI Direct submission (https://www.ncbi.nlm.nih.gov/nuccore/MF925711/)
MF663792	NCBI Direct submission	(https://www.ncbi.nlm.nih.gov/nuccore/	MF663792	/)	NCBI Direct submission (https://www.ncbi.nlm.nih.gov/nuccore/MF663792/)
MF663793	NCBI Direct submission	(https://www.ncbi.nlm.nih.gov/nuccore/	MF663793	/)	NCBI Direct submission (https://www.ncbi.nlm.nih.gov/nuccore/MF663793/)
NC_006853	NCBI Direct submission	(https://www.ncbi.nlm.nih.gov/nuccore/	NC_006853	/)	NCBI Direct submission (https://www.ncbi.nlm.nih.gov/nuccore/NC_006853/)
DQ124402	NCBI Direct submission	(https://www.ncbi.nlm.nih.gov/nuccore/	DQ124402	/)	NCBI Direct submission (https://www.ncbi.nlm.nih.gov/nuccore/DQ124402/)
DQ124401	NCBI Direct submission	(https://www.ncbi.nlm.nih.gov/nuccore/	DQ124401	/)	NCBI Direct submission (https://www.ncbi.nlm.nih.gov/nuccore/DQ124401/)
DQ124400	NCBI Direct submission	(https://www.ncbi.nlm.nih.gov/nuccore/	DQ124400	/)	NCBI Direct submission (https://www.ncbi.nlm.nih.gov/nuccore/DQ124400/)
DQ124399	NCBI Direct submission	(https://www.ncbi.nlm.nih.gov/nuccore/	DQ124399	/)	NCBI Direct submission (https://www.ncbi.nlm.nih.gov/nuccore/DQ124399/)
DQ124398	NCBI Direct submission	(https://www.ncbi.nlm.nih.gov/nuccore/	DQ124398	/)	NCBI Direct submission (https://www.ncbi.nlm.nih.gov/nuccore/DQ124398/)
DQ124397	NCBI Direct submission	(https://www.ncbi.nlm.nih.gov/nuccore/	DQ124397	/)	NCBI Direct submission (https://www.ncbi.nlm.nih.gov/nuccore/DQ124397/)
DQ124396	NCBI Direct submission	(https://www.ncbi.nlm.nih.gov/nuccore/	DQ124396	/)	NCBI Direct submission (https://www.ncbi.nlm.nih.gov/nuccore/DQ124396/)
DQ124395	NCBI Direct submission	(https://www.ncbi.nlm.nih.gov/nuccore/	DQ124395	/)	NCBI Direct submission (https://www.ncbi.nlm.nih.gov/nuccore/DQ124395/)
DQ124394	NCBI Direct submission	(https://www.ncbi.nlm.nih.gov/nuccore/	DQ124394	/)	NCBI Direct submission (https://www.ncbi.nlm.nih.gov/nuccore/DQ124394/)
DQ124393	NCBI Direct submission	(https://www.ncbi.nlm.nih.gov/nuccore/	DQ124393	/)	NCBI Direct submission (https://www.ncbi.nlm.nih.gov/nuccore/DQ124393/)
DQ124392	NCBI Direct submission	(https://www.ncbi.nlm.nih.gov/nuccore/	DQ124392	/)	NCBI Direct submission (https://www.ncbi.nlm.nih.gov/nuccore/DQ124392/)
DQ124391	NCBI Direct submission	(https://www.ncbi.nlm.nih.gov/nuccore/	DQ124391	/)	NCBI Direct submission (https://www.ncbi.nlm.nih.gov/nuccore/DQ124391/)
DQ124390	NCBI Direct submission	(https://www.ncbi.nlm.nih.gov/nuccore/	DQ124390	/)	NCBI Direct submission (https://www.ncbi.nlm.nih.gov/nuccore/DQ124390/)
DQ124388	NCBI Direct submission	(https://www.ncbi.nlm.nih.gov/nuccore/	DQ124388	/)	NCBI Direct submission (https://www.ncbi.nlm.nih.gov/nuccore/DQ124388/)
DQ124387	NCBI Direct submission	(https://www.ncbi.nlm.nih.gov/nuccore/	DQ124387	/)	NCBI Direct submission (https://www.ncbi.nlm.nih.gov/nuccore/DQ124387/)
DQ124385	NCBI Direct submission	(https://www.ncbi.nlm.nih.gov/nuccore/	DQ124385	/)	NCBI Direct submission (https://www.ncbi.nlm.nih.gov/nuccore/DQ124385/)
DQ124384	NCBI Direct submission	(https://www.ncbi.nlm.nih.gov/nuccore/	DQ124384	/)	NCBI Direct submission (https://www.ncbi.nlm.nih.gov/nuccore/DQ124384/)
DQ124382	NCBI Direct submission	(https://www.ncbi.nlm.nih.gov/nuccore/	DQ124382	/)	NCBI Direct submission (https://www.ncbi.nlm.nih.gov/nuccore/DQ124382/)
DQ124381	NCBI Direct submission	(https://www.ncbi.nlm.nih.gov/nuccore/	DQ124381	/)	NCBI Direct submission (https://www.ncbi.nlm.nih.gov/nuccore/DQ124381/)
DQ124380	NCBI Direct submission	(https://www.ncbi.nlm.nih.gov/nuccore/	DQ124380	/)	NCBI Direct submission (https://www.ncbi.nlm.nih.gov/nuccore/DQ124380/)
DQ124379	NCBI Direct submission	(https://www.ncbi.nlm.nih.gov/nuccore/	DQ124379	/)	NCBI Direct submission (https://www.ncbi.nlm.nih.gov/nuccore/DQ124379/)
DQ124378	NCBI Direct submission	(https://www.ncbi.nlm.nih.gov/nuccore/	DQ124378	/)	NCBI Direct submission (https://www.ncbi.nlm.nih.gov/nuccore/DQ124378/)
DQ124377	NCBI Direct submission	(https://www.ncbi.nlm.nih.gov/nuccore/	DQ124377	/)	NCBI Direct submission (https://www.ncbi.nlm.nih.gov/nuccore/DQ124377/)
DQ124376	NCBI Direct submission	(https://www.ncbi.nlm.nih.gov/nuccore/	DQ124376	/)	NCBI Direct submission (https://www.ncbi.nlm.nih.gov/nuccore/DQ124376/)
DQ124375	NCBI Direct submission	(https://www.ncbi.nlm.nih.gov/nuccore/	DQ124375	/)	NCBI Direct submission (https://www.ncbi.nlm.nih.gov/nuccore/DQ124375/)
DQ124374	NCBI Direct submission	(https://www.ncbi.nlm.nih.gov/nuccore/	DQ124374	/)	NCBI Direct submission (https://www.ncbi.nlm.nih.gov/nuccore/DQ124374/)
DQ124373	NCBI Direct submission	(https://www.ncbi.nlm.nih.gov/nuccore/	DQ124373	/)	NCBI Direct submission (https://www.ncbi.nlm.nih.gov/nuccore/DQ124373/)
DQ124371	NCBI Direct submission	(https://www.ncbi.nlm.nih.gov/nuccore/	DQ124371	/)	NCBI Direct submission (https://www.ncbi.nlm.nih.gov/nuccore/DQ124371/)
AY676859	NCBI Direct submission	(https://www.ncbi.nlm.nih.gov/nuccore/	AY676859	/)	NCBI Direct submission (https://www.ncbi.nlm.nih.gov/nuccore/AY676859/)
AY676857	NCBI Direct submission	(https://www.ncbi.nlm.nih.gov/nuccore/	AY676857	/)	NCBI Direct submission (https://www.ncbi.nlm.nih.gov/nuccore/AY676857/)
AY676860	NCBI Direct submission	(https://www.ncbi.nlm.nih.gov/nuccore/	AY676860	/)	NCBI Direct submission (https://www.ncbi.nlm.nih.gov/nuccore/AY676860/)
KY766258	NCBI Direct submission	(https://www.ncbi.nlm.nih.gov/nuccore/	KY766258	/)	NCBI Direct submission (https://www.ncbi.nlm.nih.gov/nuccore/KY766258/)
KY766257	NCBI Direct submission	(https://www.ncbi.nlm.nih.gov/nuccore/	KY766257	/)	NCBI Direct submission (https://www.ncbi.nlm.nih.gov/nuccore/KY766257/)
KY766256	NCBI Direct submission	(https://www.ncbi.nlm.nih.gov/nuccore/	KY766256	/)	NCBI Direct submission (https://www.ncbi.nlm.nih.gov/nuccore/KY766256/)
DQ124414	NCBI Direct submission	(https://www.ncbi.nlm.nih.gov/nuccore/	DQ124414	/)	NCBI Direct submission (https://www.ncbi.nlm.nih.gov/nuccore/DQ124414/)
DQ124408	NCBI Direct submission	(https://www.ncbi.nlm.nih.gov/nuccore/	DQ124408	/)	NCBI Direct submission (https://www.ncbi.nlm.nih.gov/nuccore/DQ124408/)
DQ124407	NCBI Direct submission	(https://www.ncbi.nlm.nih.gov/nuccore/	DQ124407	/)	NCBI Direct submission (https://www.ncbi.nlm.nih.gov/nuccore/DQ124407/)
AY676861	NCBI Direct submission	(https://www.ncbi.nlm.nih.gov/nuccore/	AY676861	/)	NCBI Direct submission (https://www.ncbi.nlm.nih.gov/nuccore/AY676861/)
AY676858	NCBI Direct submission	(https://www.ncbi.nlm.nih.gov/nuccore/	AY676858	/)	NCBI Direct submission (https://www.ncbi.nlm.nih.gov/nuccore/AY676858/)
AY676856	NCBI Direct submission	(https://www.ncbi.nlm.nih.gov/nuccore/	AY676856	/)	NCBI Direct submission (https://www.ncbi.nlm.nih.gov/nuccore/AY676856/)
HM045018	NCBI Direct submission	(https://www.ncbi.nlm.nih.gov/nuccore/	HM045018	/)	NCBI Direct submission (https://www.ncbi.nlm.nih.gov/nuccore/HM045018/)
GQ129207	NCBI Direct submission	(https://www.ncbi.nlm.nih.gov/nuccore/	GQ129207	/)	NCBI Direct submission (https://www.ncbi.nlm.nih.gov/nuccore/GQ129207/)
GQ129208	NCBI Direct submission	(https://www.ncbi.nlm.nih.gov/nuccore/	GQ129208	/)	NCBI Direct submission (https://www.ncbi.nlm.nih.gov/nuccore/GQ129208/)
