# Supplementary material for: Mitonuclear incompatibility as a hidden driver behind the genome ancestry of African admixed cattle
Source: BMC Biol. 2022 Jan 17;20:20. doi: 10.1186/s12915-021-01206-x (PMC8764764; doi:10.1186/s12915-021-01206-x)
Supplement: Supplementary file 4 — Additional file 4: Dataset S1. Bos taurus and Bos indicus cattle mitochondrial genome sequences generated from 216 whole-genome sequencing data. [file 12915_2021_1206_MOESM4_ESM.xlsx]

## Sheet: Sheet1
>P_AST_001@
ACTAATGGCTAATCAGCCCATGCTCACACATAACTGTGCTGTCATACATTTGGTATTTTTTTATTTTGGGGGATGCTTGGACTCAGCTATGGCCGTCAAAGGCCCCGACCCGGAGCATCTATTGTAGCTGGACTTAACTGCATCTTGAGCACCAGCATAATGATAGGCATGGACATTACAGTCAATGGTTACAGGACATAAATTATATTATATATCCCCCCCTCATAAAAATTTCCCCCTTAAATATCCACCACCACTTTTAACAGACTTTTCCCTAGATACTTATTTAAATTTTTCACATTTTCAATACTCAATTTAGCACTCCAAACAAAGTCAATATATAAACGCAGGCCCCCCCCCCCCGTTGATGTAGCTTAACCCAAAGCAAGGCACTGAAAA…
>T_AFT_001@
ACTAATGGCTAATCAGCCCATGCTCACACATAACTGTGCTGTCATACATTTGGTATTTTTTTATTTTGGGGGATGCTTGGACTCAGCTATGGCCGTCAAAGGCCCTGACCCGGAGCATCTATTGTAGCTGGACTTAACTGCATCTTGAGCACCAGCATAATGATAAGCGTGGACATTACAGTCAATGGTCACAGGACATAAATTATATTATATATCCCCCCTTCATAAAAATTTCCCCCTTAAATATCTACCACCACTTTTAACAGACTTTTCCCTAGATACTTATTTAAATTTTTCACGCTTTCAATACTCAATTTAGCACTCCAAACAAAGTCAATATATAAACGCAGGCCCCCCCCCCCCGTTGATGTAGCTTAACCCAAAGCAAGGCACTGAAAA…
>T_AFT_002@
ACTAATGGCTAATCAGCCCATGCTCACACATAACTGTGCTGTCATACATTTGGTATTTTTTTATTTTGGGGGATGCTTGGACTCAGCTATGGCCGTCAAAGGCCCTGACCCGGAGCATCTATTGTAGCTGGACTTAACTGCATCTTGAGCACCAGCATAATGATAAGCGTGGACATTACAGTCAATGGTCACAGGACATAAATTATATTATATATCCCCCCCTCATAAAAATTTCCCCCTTAAATATCTACCACCACTTTTAACAGACTTTTCCCTAGATACTTATTTAAATTTTTCACGCTTTCAATACTCAATTTAGCACTCCAAACAAAGTCAATATATAAACGCAGGCCCCCCCCCCCCGTTGATGTAGCTTAACCCAAAGCAAGGCACTGAAAA…
>T_AFT_003@
ACTAATGGCTAATCAGCCCATGCTCACACATAACTGTGCTGTCATACATTTGGTATTTTTTTATTTTGGGGGATGCTTGGACTCAGCTATGGCCGTCAAAGGCCCTGACCCGGAGCATCTATTGTAGCTGGACTTAACTGCATCTTGAGCACCAGCATAATGATAAGCGTGGACATTACAGTCAATGGTCACAGGACATAAATTATATTATATATCCCCCCTTCATAAAAATTTCCCCCTTAAATATCTACCACCACTTTTAACAGACTTTTCCCTAGATACTTATTTAAATTTTTCACGCTTTCAATACTCAATTTAGCACTCCAAACAAAGTCAATATATAAACGCAGGCCCCCCCCCCCCGTTGATGTAGCTTAACCCAAAGCAAGGCACTGAAAA…
>T_AFT_004@
ACTAATGGCTAATCAGCCCATGCTCACACATAACTGTGCTGTCATACATTTGGTATTTTTTTATTTTGGGGGATGCTTGGACTCAGCTATGGCCGTCAAAGGCCCTGACCCGGAGCATCTATTGTAGCTGGACTTAACTGCATCTTGAGCACCAGCATAATGATAAGCGTGGACATTACAGTCAATGGTCACAGGACATAAATTATATTATATATCCCCCCTTCATAAAAATTTCCCCCTTAAATATCTACCACCACTTTTAACAGACTTTTCCCTAGATACTTATTTAAATTTTTCACGCTTTCAATACTCAATTTAGCACTCCAAACAAAGTCAATATATAAACGCAGGCCCCCCCCCCCCGTTGATGTAGCTTAACCCAAAGCAAGGCACTGAAAA…
>T_AFT_005@
ACTAATGGCTAATCAGCCCATGCTCACACATAACTGTGCTGTCATACATTTGGTATTTTTTTATTTTGGGGGATGCTTGGACTCAGCTATGGCCGTCAAAGGCCCTGACCCGGAGCATCTATTGTAGCTGGACTTAACTGCATCTTGAGCACCAGCATAATGATAAGCGTGGACATTACAGTCAATGGTCACAGGACATAAATTATATTATATATCCCCCCTTCATAAAAATTTCCCCCTTAAATATCTACCACCACTTTTAACAGACTTTTCCCTAGATACTTATTTAAATTTTTCACGCTTTCAATACTCAATTTAGCACTCCAAACAAAGTCAATATATAAACGCAGGCCCCCCCCCCCCGTTGATGTAGCTTAACCCAAAGCAAGGCACTGAAAA…
>T_AFT_006@
ACTAATGGCTAATCAGCCCATGCTCACACATAACTGTGCTGTCATACATTTGGTATTTTTTTATTTTGGGGGATGCTTGGACTCAGCTATGGCCGTCAAAGGCCCTGACCCGGAGCATCTATTGTAGCTGGACTTAACTGCATCTTGAGCACCAGCATAATGATAAGCGTGGACATTACAGTCAATGGTCACAGGACATAAATTATATTATATATCCCCCCTTCATAAAAATTTCCCCCTTAAATATCTACCACCACTTTTAACAGACTTTTCCCTAGATACTTATTTAAATTTTTCACGCTTTCAATACTCAATTTAGCACTCCAAACAAAGTCAATATATAAACGCAGGCCCCCCCCCCCCGTTGATGTAGCTTAACCCAAAGCAAGGCACTGAAAA…
>T_AFT_007@
ACTAATGGCTAATCAGCCCATGCTCACACATAACTGTGCTGTCATACATTTGGTATTTTTTTATTTTGGGGGATGCTTGGACTCAGCTATGGCCGTCAAAGGCCCTGACCCGGAGCATCTATTGTAGCTGGACTTAACTGCATCTTGAGCACCAGCATAATGATAAGCGTGGACATTACAGTCAATGGTCACAGGACATAAATTATATTATATATCCCCCCTTCATAAAAATTTCCCCCTTAAATATCTACCACCACTTTTAACAGACTTTTCCCTAGATACTTATTTAAATTTTTCACGCTTTCAATACTCAATTTAGCACTCCAAACAAAGTCAATATATAAACGCAGGCCCCCCCCCCCCGTTGATGTAGCTTAACCCAAAGCAAGGCACTGAAAA…
>T_AFT_008@
ACTAATGGCTAATCAGCCCATGCTCACACATAACTGTGCTGTCATACATTTGGTATTTTTTTATTTTGGGGGATGCTTGGACTCAGCTATGGCCGTCAAAGGCCCTGACCCGGAGCATCTATTGTAGCTGGACTTAACTGCATCTTGAGCACCAGCATAATGATAAGCGTGGACATTACAGTCAATGGTCACAGGACATAAATTATATTATATATCCCCCCTTCATAAAAATTTCCCCCTTAAATATCTACCACCACTTTTAACAGACTTTTCCCTAGATACTTATTTAAATTTTTCACGCTTTCAATACTCAATTTAGCACTCCAAACAAAGTCAATATATAAACGCAGGCCCCCCCCCCCCGTTGATGTAGCTTAACCCAAAGCAAGGCACTGAAAA…
>T_AFT_009@
ACTAATGGCTAATCAGCCCATGCTCACACATAACTGTGCTGTCATACATTTGGTATTTTTTTATTTTGGGGGATGCTTGGACTCAGCTATGGCCGTCAAAGGCCCTGACCCGGAGCATCTATTGTAGCTGGACTTAACTGCATCTTGAGCACCAGCATAATGATAAGCGTGGACATTACAGTCAATGGTCACAGGACATAAATTATATTATATATCCCCCCTTCATAAAAATTTCCCCCTTAAATATCTACCACCACTTTTAACAGACTTTTCCCTAGATACTTATTTAAATTTTTCACGCTTTCAATACTCAATTTAGCACTCCAAACAAAGTCAATATATAAACGCAGGCCCCCCCCCCCCGTTGATGTAGCTTAACCCAAAGCAAGGCACTGAAAA…
>T_AFT_010@
ACTAATGGCTAATCAGCCCATGCTCACACATAACTGTGCTGTCATACATTTGGTATTTTTTTATTTTGGGGGATGCTTGGACTCAGCTATGGCCGTCAAAGGCCCTGACCCGGAGCATCTATTGTAGCTGGACTTAACTGCATCTTGAGCACCAGCATAATGATAAGCGTGGACATTACAGTCAATGGTCACAGGACATAAATTATATTATATATCCCCCCTTCATAAAAATTTCCCCCTTAAATATCTACCACCACTTTTAACAGACTTTTCCCTAGATACTTATTTAAATTTTTCACGCTTTCAATACTCAATTTAGCACTCCAAACAAAGTCAATATATAAACGCAGGCCCCCCCCCCCCGTTGATGTAGCTTAACCCAAAGCAAGGCACTGAAAA…
>T_AFT_011@
ACTAATGGCTAATCAGCCCATGCTCACACATAACTGTGCTGTCATACATTTGGTATTTTTTTATTTTGGGGGATGCTTGGACTCAGCTATGGCCGTCAAAGGCCCTGACCCGGAGCATCTATTGTAGCTGGACTTAACTGCATCTTGAGCACCAGCATAATGATAAGCGTGGACATTACAGTCAATGGTCACAGGACATAAATTATATTATATATCCCCCCTTCATAAAAATTTCCCCCTTAAATATCTACCACCACTTTTAACAGACTTTTCCCTAGATACTTATTTAAATTTTTCACGCTTTCAATACTCAATTTAGCACTCCAAACAAAGTCAATATATAAACGCAGGCCCCCCCCCCCCGTTGATGTAGCTTAACCCAAAGCAAGGCACTGAAAA…
>T_AFT_012@
ACTAATGGCTAATCAGCCCATGCTCACACATAACTGTGCTGTCATACATTTGGTATTTTTTTATTTTGGGGGATGCTTGGACTCAGCTATGGCCGTCAAAGGCCCTGACCCGGAGCATCTATTGTAGCTGGACTTAACTGCATCTTGAGCACCAGCATAATGATAAGCGTGGACATTACAGTCAATGGTCACAGGACATAAATTATATTATATATCCCCCCTTCATAAAAATTTCCCCCTTAAATATCTACCACCACTTTTAACAGACTTTTCCCTAGATACTTATTTAAATTTTTCACGCTTTCAATACTCAATTTAGCACTCCAAACAAAGTCAATATATAAACGCAGGCCCCCCCCCCCCGTTGATGTAGCTTAACCCAAAGCAAGGCACTGAAAA…
>T_AFT_013@
ACTAATGGCTAATCAGCCCATGCTCACACATAACTGTGCTGTCATACATTTGGTATTTTTTTATTTTGGGGGATGCTTGGACTCAGCTATGGCCGTCAAAGGCCCTGACCCGGAGCATCTATTGTAGCTGGACTTAACTGCATCTTGAGCACCAGCATAATGATAAGCGTGGACATTACAGTCAATGGTCACAGGACATAAATTATATTATATATCCCCCCTTCATAAAAATTTCCCCCTTAAATATCTACCACCACTTTTAACAGACTTTTCCCTAGATACTTATTTAAATTTTTCACGCTTTCAATACTCAATTTAGCACTCCAAACAAAGTCAATATATAAACGCAGGCCCCCCCCCCCCGTTGATGTAGCTTAACCCAAAGCAAGGCACTGAAAA…
>T_SHE_001@
ACTAATGGCTAATCAGCCCATGCTCACACATAACTGTGCTGTCATACATTTGGTATTTTTTTATTTTGGGGGATGCTTGGACTCAGCTATGGCCGTCAAAGGCCCTGACCCGGAGCATCTATTGTAGCTGGACTTAACTGCATCTTGAGCACCAGCATAATGATAAGCGTGGACATTACAGTCAATGGTCACAGGACATAAATTATATTATATATCCCCCCTTCATAAAAATTTCCCCCTTAAATATCTACCACCACTTTTAACAGACTTTTCCCTAGATACTTATTTAAATTTTTCACGCTTTCAATACTCAATTTAGCACTCCAAACAAAGTCAATATATAAACGCAGGCCCCCCCCCCCCGTTGATGTAGCTTAACCCAAAGCAAGGCACTGAAAA…
>T_SHE_002@
ACTAATGGCTAATCAGCCCATGCTCACACATAACTGTGCTGTCATACATTTGGTATTTTTTTATTTTGGGGGATGCTTGGACTCAGCTATGGCCGTCAAAGGCCCTGACCCGGAGCATCTATTGTAGCTGGACTTAACTGCATCTTGAGCACCAGCATAATGATAAGCGTGGACATTACAGTCAATGGTCACAGGACATAAATTATATTATATATCCCCCCTTCATAAAAATTTCCCCCTTAAATATCTACCACCACTTTTAACAGACTTTTCCCTAGATACTTATTTAAATTTTTCACGCTTTCAATACTCAATTTAGCACTCCAAACAAAGTCAATATATAAACGCAGGCCCCCCCCCCCCGTTGATGTAGCTTAACCCAAAGCAAGGCACTGAAAA…
>T_SHE_003@
ACTAATGGCTAATCAGCCCATGCTCACACATAACTGTGCTGTCATACATTTGGTATTTTTTTATTTTGGGGGATGCTTGGACTCAGCTATGGCCGTCAAAGGCCCTGACCCGGAGCATCTATTGTAGCTGGACTTAACTGCATCTTGAGCACCAGCATAATGATAAGCGTGGACATTACAGTCAATGGTCACAGGACATAAATTATATTATATATCCCCCCTTCATAAAAATTTCCCCCTTAAATATCTACCACCACTTTTAACAGACTTTTCCCTAGATACTTATTTAAATTTTTCACGCTTTCAATACTCAATTTAGCACTCCAAACAAAGTCAATATATAAACGCAGGCCCCCCCCCCCCGTTGATGTAGCTTAACCCAAAGCAAGGCACTGAAAA…
>T_SHE_004@
ACTAATGGCTAATCAGCCCATGCTCACACATAACTGTGCTGTCATACATTTGGTATTTTTTTATTTTGGGGGATGCTTGGACTCAGCTATGGCCGTCAAAGGCCCTGACCCGGAGCATCTATTGTAGCTGGACTTAACTGCATCTTGAGCACCAGCATAATGATAAGCGTGGGCATTACAGTCAATGGTCACAGGACATAAATTATATTATATATCCCCCCTTCATAAAAATTTCCCCCTTAAATATCTACCACCACTTTTAACAGACTTTTCCCTAGATACTTATTTAAATTTTTCACGCTTTCAATACTCAATTTAGCACTCCAAACAAAGTCAATATATAAACGCAGGCCCCCCCCCCCGGTTGATGTAGCTTAACCCAAAGCAAGGCACTGAAAA…
>T_SHE_005@
ACTAATGGCTAATCAGCCCATGCTCACACATAACTGTGCTGTCATACATTTGGTATTTTTTTATTTTGGGGGATGCTTGGACTCAGCTATGGCCGTCAAAGGCCCCGACCCGGAGCATCTATTGTAGCTGGACTTAACTGCATCTTGAGCACCAGCATAATGATAAGCGTGGACATTACAGTCAATGGTCACAGGACATAAATTATATTATATATCCCCCCTTCATAAAAATTTCCCCCTTAAATATCTACCACCACTTTTAACAGACTTTTCCCTAGATACTTATTTAAATTTTTCACGCTTTCAATACTCAATTTAGCACTCCAAACAAAGTCAATATATAAACGCAGGCCCCCCCCCCCCGTTGATGTAGCTTAACCCAAAGCAAGGCACTGAAAA…
>T_SHE_006@
ACTAATGGCTAATCAGCCCATGCTCACACATAACTGTGCTGTCATACATTTGGTATTTTTTTATTTTGGGGGATGCTTGGACTCAGCTATGGCCGTCAAAGGCCCTGACCCGGAGCATCTATTGTAGCTGGACTTAACTGCATCTTGAGCACCAGCATAATGATAAGCGTGGACATTACAGTCAATGGTCACAGGACATAAATTATATTATATATCCCCCCTTCATAAAAATTTCCCCCTTAAATATCTACCACCACTTTTAACAGACTTTTCCCTAGATACTTATTTAAATTTTTCACGCTTTCAATACTCAATTTAGCACTCCAAACAAAGTCAATATATAAACGCAGGCCCCCCCCCCCCGTTGATGTAGCTTAACCCAAAGCAAGGCACTGAAAA…
>T_SHE_007@
ACTAATGGCTAATCAGCCCATGCTCACACATAACTGTGCTGTCATACATTTGGTATTTTTTTATTTTGGGGGATGCTTGGACTCAGCTATGGCCGTCAAAGGCCCTGACCCGGAGCATCTATTGTAGCTGGACTTAACTGCATCTTGAGCACCAGCATAATGATAAGCGTGGACATTACAGTCAATGGTCACAGGACATAAATTATATTATATATCCCCCCTTCATAAAAATTTCCCCCTTAAATATCTACCACCACTTTTAACAGACTTTTCCCTAGATACTTATTTAAATTTTTCACGCTTTCAATACTCAATTTAGCACTCCAAACAAAGTCAATATATAAACGCAGGCCCCCCCCCCCCGTTGATGTAGCTTAACCCAAAGCAAGGCACTGAAAA…
>T_SHE_008@
ACTAATGGCTAATCAGCCCATGCTCACACATAACTGTGCTGTCATACATTTGGTATTTTTTTATTTTGGGGGATGCTTGGACTCAGCTATGGCCGTCAAAGGCCCTGACCCGGAGCATCTATTGTAGCTGGACTTAACTGCATCTTGAGCACCAGCATAATGATAAGCGTGGACATTACAGTCAATGGTCACAGGACATAAATTATATTATATATCCCCCCTTCATAAAAATTTCCCCCTTAAATATCTACCACCACTTTTAACAGACTTTTCCCTAGATACTTATTTAAATTTTTCACGCTTTCAATACTCAATTTAGCACTCCAAACAAAGTCAATATATAAACGCAGGCCCCCCCCCCCCGTTGATGTAGCTTAACCCAAAGCAAGGCACTGAAAA…
>T_SHE_009@
ACTAATGGCTAATCAGCCCATGCTCACACATAACTGTGCTGTCATACATTTGGTATTTTTTTATTTTGGGGGATGCTTGGACTCAGCTATGGCCGTCAAAGGCCCTGACCCGGAGCATCTATTGTAGCTGGACTTAACTGCATCTTGAGCACCAGCATAATGATAAGCGTGGACATTACAGTCAATGGTCACAGGACATAAATTATATTATATATCCCCCCTTCATAAAAATTTCCCCCTTAAATATCTACCACCACTTTTAACAGACTTTTCCCTAGATACTTATTTAAATTTTTCACGCTTTCAATACTCAATTTAGCACTCCAAACAAAGTCAATATATAAACGCAGGCCCCCCCCCCCCGTTGATGTAGCTTAACCCAAAGCAAGGCACTGAAAA…
>T_AFZ_001@
ACTAATGGCTAATCAGCCCATGCTCACACATAACTGTGCTGTCATACATTTGGTATTTTTTTATTTTGGGGGATGCTTGGACTCAGCTATGGCCGTCAAAGGCCCTGACCCGGAGCATCTATTGTAGCTGGACTTAACTGCATCTTGAGCACCAGCATAATGATAAGCGTGGACATTACAGTCAATGGTCACAGGACATAAATTATATTATATATCCCCCCTTCATAAAAATTTCCCCCTTAAATATCTACCACCACTTTTAACAGACTTTTCCCTAGATACTTATTTAAATTTTTCACGCTTTCAATACTCAATTTAGCACTCCAAACAAAGTCAATATATAAACGCAGGCCCCCCCCCCCCGTTGATGTAGCTTAACCCAAAGCAAGGCACTGAAAA…
>T_AFZ_002@
ACTAATGGCTAATCAGCCCATGCTCACACATAACTGTGCTGTCATACATTTGGTATTTTTTTATTTTGGGGGATGCTTGGACTCAGCTATGGCCGTCAAAGGCCCCGACCCGGAGCATCTATTGTAGCTGGACTTAACTGCATCTTGAGCACCAGCATAATGATAAGCGTGGACATTACAGTCAATGGTCACAGGACATAAATTATATTATATATCCCCCCTTCATAAAAATTTCCCCCTTAAATATCTACCACCACTTTTAACAGACTTTTCCCTAGATACTTATTTAAATTTTTCACGCTTTCAATACTCAATTTAGCACTCCAAACAAAGTCAATATATAAACGCAGGCCCCCCCCCCCCGTTGATGTAGCTTAACCCAAAGCAAGGCACTGAAAA…
>T_AFZ_003@
ACTAATGGCTAATCAGCCCATGCTCACACATAACTGTGCTGTCATACATTTGGTATTTTTTTATTTTGGGGGATGCTTGGACTCAGCTATGGCCGTCAAAGGCCCTGACCCGGAGCATCTATTGTAGCTGGACTTAACTGCATCTTGAGCACCAGCATAATGATAAGCGTGGACATTACAGTCAATGGTCACAGGACATAAATTATATTATATATCCCCCCTTCATAAAAATTTCCCCCTTAAATATCTACCACCACTTTTAACAGACTTTTCCCTAGATACTTATTTAAATTTTTCACGCTTTCAATACTCAATTTAGCACTCCAAACAAAGTCAATATATAAACGCAGGCCCCCCCCCCCCGTTGATGTAGCTTAACCCAAAGCAAGGCACTGAAAA…
>T_AFZ_004@
CTAATGGCTAATCAGCCCATGCTCACACATAACTGTGCTGTCATACATTTGGTATTTTTTTATTTTGGGGGATGCTTGGACTCAGCTATGGCCGTCAAAGGCCCTGACCCGGAGCATCTATTGTAGCTGGACTTAACTGCATCTTGAGCACCAGCATAATGATAAGCGTGGACATTACAGTCAATGGTCACAGGACATAAATTATATTATATATCCCCCCTTCATAAAAATTTCCCCCTTAAATATCTACCACCACTTTTAACAGACTTTTCCCTAGATACTTATTTAAATTTTTCACGCTTTCAATACTCAATTTAGCACTCCAAACAAAGTCAATATATAAACGCAGGCCCCCCCCCCCCGTTGATGTAGCTTAACCCAAAGCAAGGCACTGAAAAT…
>T_AFZ_005@
ACTAATGGCTAATCAGCCCATGCTCACACATAACTGTGCTGTCATACATTTGGTATTTTTTTATTTTGGGGGATGCTTGGACTCAGCTATGGCCGTCAAAGGCCCTGACCCGGAGCATCTATTGTAGCTGGACTTAACTGCATCTTGAGCACCAGCATAATGATAAGCGTGGACATTACAGTCAATGGTCACAGGACATAAATTATATTATATATCCCCCCTTCATAAAAATTTCCCCCTTAAATATCTACCACCACTTTTAACAGACTTTTCCCTAGATACTTATTTAAATTTTTCACGCTTTCAATACTCAATTTAGCACTCCAAACAAAGTCAATATATAAACGCAGGCCCCCCCCCCCCGTTGATGTAGCTTAACCCAAAGCAAGGCACTGAAAA…
>T_AFZ_006@
ACTAATGACTAATCAGCCCATGCTCACACATAACTGTGCTGTCATACATTTGGTATTTTTTTATTTTGGGGGATGCTTGGACTCAGCTATGGCCGTCAAAGGCCCTGACCCGGAGCATCTATTGTAGCTGGACTTAACTGCATCTTGAGCACCAGCATAATGATAAGCGTGGACATTACAGTCAATGGTCACAGGACATAAATTATATTATATATCCCCCCTTCATAAAAATTTCCCCCTTAAATATCTACCACCACTTTTAACAGACTTTTCCCTAGATACTTATTTAAATTTTTCACGCTTTCAATACTCAATTTAGCACTCCAAACAAAGTCAATATATAAACGCAGGCCCCCCCCCCCCGTTGATGTAGCTTAACCCAAAGCAAGGCACTGAAAA…
>T_AFZ_007@
ACTAATGGCTAATCAGCCCATGCTCACACATAACTGTGCTGTCATACATTTGGTATTTTTTTATTTTGGGGGATGCTTGGACTCAGCTATGGCCGTCAAAGGCCCTGACCCGGAGCATCTATTGTAGCTGGACTTAACTGCATCTTGAGCACCAGCATAATGATAAGCGTGGACATTACAGTCAATGGTCACAGGACATAAATTATATTATATATCCCCCCTTCATAAAAATTTCCCCCTTAAATATCTACCACCACTTTTAACAGACTTTTCCCTAGATACTTATTTAAATTTTTCACGCTTTCAATACTCAATTTAGCACTCCAAACAAAGTCAATATATAAACGCAGGCCCCCCCCCCCCGTTGATGTAGCTTAACCCAAAGCAAGGCACTGAAAA…
>T_AFZ_008@
ACTAATGGCTAATCAGCCCATGCTCACACATAACTGTGCTGTCATACATTTGGTATTTTTTTATTTTGGGGGATGCTTGGACTCAGCTATGGCCGTCAAAGGCCCTGACCCGGAGCATCTATTGTAGCTGGACTTAACTGCATCTTGAGCACCAGCATAATGATAAGCGTGGACATTACAGTCAATGGTCACAGGACATAAATTATATTATATATCCCCCCTTCATAAAAATTTCCCCCTTAAATATCTACCACCACTTTTAACAGACTTTTCCCTAGATACTTATTTAAATTTTTCACGCTTTCAATACTCAATTTAGCACTCCAAACAAAGTCAATATATAAACGCAGGCCCCCCCCCCCCGTTGATGTAGCTTAACCCAAAGCAAGGCACTGAAAA…
>T_AFZ_009@
ACTAATGGCTAATCAGCCCATGCTCACACATAACTGTGCTGTCATACATTTGGTATTTTTTTATTTTGGGGGATGCTTGGACTCAGCTATGGCCGTCAAAGGCCCTGACCCGGAGCATCTATTGTAGCTGGACTTAACTGCATCTTGAGCACCAGCATAATGATAAGCGTGGACATTACAGTCAATGGTCACAGGACATAAATTATATTATATATCCCCCCTTCATAAAAATTTCCCCCTTAAATATCTACCACCACTTTTAACAGACTTTTCCCTAGATACTTATTTAAATTTTTCACGCTTTCAATACTCAATTTAGCACTCCAAACAAAGTCAATATATAAACGCAGGCCCCCCCCCCCCGTTGATGTAGCTTAACCCAAAGCAAGGCACTGAAAA…
>T_AFZ_010@
ACTAATGGCTAATCAGCCCATGCTCACACATAACTGTGCTGTCATACATTTGGTATTTTTTTATTTTGGGGGATGCTTGGACTCAGCTATGGCCGTCAAAGGCCCTGACCCGGAGCATCTATTGTAGCTGGACTTAACTGCATCTTGAGCACCAGCATAATGATAAGCGTGGACATTACAGTCAATGGTCACAGGACATAAATTATATTATATATCCCCCCTTCATAAAAATTTCCCCCTTAAATATCTACCACCACTTTTAACAGACTTTTCCCTAGATACTTATTTAAATTTTTCACGCTTTCAATACTCAATTTAGCACTCCAAACAAAGTCAATATATAAACGCAGGCCCCCCCCCCCCGTTGATGTAGCTTAACCCAAAGCAAGGCACTGAAAA…
>T_AFZ_011@
ACTAATGGCTAATCAGCCCATGCTCACACATAACTGTGCTGTCATACATTTGGTATTTTTTTATTTTGGGGGATGCTTGGACTCAGCTATGGCCGTCAAAGGCCCCGACCCGGAGCATCTATTGTAGCTGGACTTAACTGCATCTTGAGCACCAGCATAATGATAAGCGTGGACATTACAGTCAATGGTCACAGGACATAAATTATATTATATATCCCCCCTTCATAAAAATTTCCCCCTTAAATATCTACCACCACTTTTAACAGACTTTTCCCTAGATACTTATTTAAATTTTTCACGCTTTCAATACTCAATTTAGCACTCCAAACAAAGTCAATATATAAACGCAGGCCCCCCCCCCCCGTTGATGTAGCTTAACCCAAAGCAAGGCACTGAAAA…
>T_AFZ_012@
ACTAATGGCTAATCAGCCCATGCTCACACATAACTGTGCTGTCATACATTTGGTATTTTTTTATTTTGGGGGATGCTTGGACTCAGCTATGGCCGTCAAAGGCCCTGACCCGGAGCATCTATTGTAGCTGGACTTAACTGCATCTTGAGCACCAGCATAATGATAAGCGTGGACATTACAGTCAATGGTCACAGGACATAAATTATATTATATATCCCCCCTTCATAAAAATTTCCCCCTTAAATATCTACCACCACTTTTAACAGACTTTTCCCTAGGTACTTATTTAAATTTTTCACGCTTTCAATACTCAATTTAGCACTCCAAACAAAGTCAATATATAAACGCAGGCCCCCCCCCCCCGTTGATGTAGCTTAACCCAAAGCAAGGCACTGAAAA…
>T_AFZ_013@
ACTAATGGCTAATCAGCCCATGCTCACACATAACTGTGCTGTCATACATTTGGTATTTTTTTATTTTGGGGGATGCTTGGACTCAGCTATGGCCGTCAAAGGCCCCGACCCGGAGCATCTATTGTAGCTGGACTTAACTGCATCTTGAGCACCAGCATAATGATAAGCGTGGACATTACAGTCAATGGTCACAGGACATAAATTATATTATATATCCCCCCTTCATAAAAATTTCCCCCTTAAATATCTACCACCACTTTTAACAGACTTTTCCCTAGATACTTATTTAAATTTTTCACGCTTTCAATACTCAATTTAGCACTCCAAACAAAGTCAATATATAAACGCAGGCCCCCCCCCCCCGTTGATGTAGCTTAACCCAAAGCAAGGCACTGAAAA…
>T_AFZ_014@
ACTAATGGCTAATCAGCCCATGCTCACACATAACTGTGCTGTCATACATTTGGTATTTTTTTATTTTGGGGGATGCTTGGACTCAGCTATGGCCGTCAAAGGCCCTGACCCGGAGCATCTATTGTAGCTGGACTTAACTGCATCTTGAGCACCAGCATAATGATAAGCGTGGACATTACAGTCAATGGTCACAGGACATAAATTATATTATATATCCCCCCTTCATAAAAATTTCCCCCTTAAATATCTACCACCACTTTTAACAGACTTTTCCCTAGATACTTATTTAAATTTTTCACGCTTTCAATACTCAATTTAGCACTCCAAACAAAGTCAATATATAAACGCAGGCCCCCCCCCCCCGTTGATGTAGCTTAACCCAAAGCAAGGCACTGAAAA…
>T_AFZ_015@
CTGATGACTAATCAGCCCATGCTCACACATAACTGTGCTGTCATACATTTGGTATTTTTTTATTTTGGGGGATGCTTGGACTCAGCTATGGCCGTCAAAGGCCCTGACCCGGAGCATCTATTGTAGCTGGACTTAACTGCATCTTGAGCACCAGCATAATGATAAGCGTGGACATTACAGTCAATGGTCACAGGACATAAATTATATTATATATCCCCCCTTCATAAAAATTTCCCCCTTAAATATCTACCACCACTTTTAACAGACTTTTCCCTAGATACTTATTTAAATTTTTCACGCTTTCAATACTCAATTTAGCACTCCAAACAAAGTCAATATATAAACGCAGGCCCCCCCCCCCCGTTGATGTAGCTTAACCCAAAGCAAGGCACTGAAAAT…
>T_AFZ_016@
ACTAATGGCTAATCAGCCCATGCTCACACATAACTGTGCTGTCATACATTTGGTATTTTTTTATTTTGGGGGATGCTTGGACTCAGCTATGGCCGTCAAAGGCCCTGACCCGGAGCATCTATTGTAGCTGGACTTAACTGCATCTTGAGCACCAGCATAATGATAAGCGTGGACATTACAGTCAATGGTCACAGGACATAAATTATATTATATATCCCCCCTTCATAAAAATTTCCCCCTTAAATATCTACCACCACTTTTAACAGACTTTTCCCTAGATACTTATTTAAATTTTTCACGCTTTCAATACTCAATTTAGCACTCCAAACAAAGTCAATATATAAACGCAGGCCCCCCCCCCCCGTTGATGTAGCTTAACCCAAAGCAAGGCACTGAAAA…
>T_AFZ_017@
ACTAATGGCTAATCAGCCCATGCTCACACATAACTGTGCTGTCATACATTTGGTATTTTTTTATTTTGGGGGATGCTTGGACTCAGCTATGGCCGTCAAAGGCCCTGACCCGGAGCATCTATTGTAGCTGGACTTAACTGCATCTTGAGCACCAGCATAATGATAAGCGTGGACATTACAGTCAATGGTCACAGGACATAAATTATATTATATATCCCCCCTTCATAAAAATTTCCCCCTTAAATATCTACCACCACTTTTAACAGACTTTTCCCTAGATACTTATTTAAATTTTTCACGCTTTCAATACTCAATTTAGCACTCCAAACAAAGTCAATATATAAACGCAGGCCCCCCCCCCCCGTTGATGTAGCTTAACCCAAAGCAAGGCACTGAAAA…
>T_AFZ_018@
ACTAATGGCTAATCAGCCCATGCTCACACATAACTGTGCTGTCATACATTTGGTATTTTTTTATTTTGGGGGATGCTTGGACTCAGCTATGGCCGTCAAAGGCCCTGACCCGGAGCATCTATTGTAGCTGGACTTAACTGCATCTTGAGCACCAGCATAATGATAAGCGTGGACATTACAGTCAATGGTCACAGGACATAAACTATATTATATATCCCCCCTTCATAAAAATTTCCCCCTTAAATATCTACCACCACTTTTAACAGACTTTTCCCTAGATACTTATTTAAATTTTTCACGCTTTCAATACTCAATTTAGCACTCCAAACAAAGTCAATATATAAACGCAGGCCCCCCCCCCCCGTTGATGTAGCTTAACCCAAAGCAAGGCACTGAAAA…
>T_AFZ_019@
ACTAATGGCTAATCAGCCCATGCTCACACATAACTGTGCTGTCATACATTTGGTATTTTTTTATTTTGGGGGATGCTTGGACTCAGCTATGGCCGTCAAAGGCCCTGACCCGGAGCATCTATTGTAGCTGGACTTAACTGCATCTTGAGCACCAGCATAATGATAAGCGTGGACATTACAGTCAATGGTCACAGGACATAAATTATATTATATATCCCCCCTTCATAAAAATTTCCCCCTTAAATATCTACCACCACTTTTAACAGACTTTTCCCTAGATACTTATTTAAATTTTTCACGCTTTCAATACTCAATTTAGCACTCCAAACAAAGTCAATATATAAACGCAGGCCCCCCCCCCCCGTTGATGTAGCTTAACCCAAAGCAAGGCACTGAAAA…
>T_AFZ_020@
CTATGGCTAATCAGCCCATGCTCACACATAACTGTGCTGTCATACATTTGGTATTTTTTTATTTTGGGGGATGCTTGGACTCAGCTATGGCCGTCAAAGGCCCTGACCCGGAGCATCTATTGTAGCTGGACTTAACTGCATCTTGAGCACCAGCATAATGATAAGCGTGGACATTACAGTCAATGGTCACAGGACATAAATTATATTATATATCCCCCCTTCATAAAAATTTCCCCCTTAAATATCTACCACCACTTTTAACAGACTTTTCCCTAGATACTTATTTAAATTTTTCACGCTTTCAATACTCAATTTAGCACTCCAAACAAAGTCAATATATAAACGCAGCCCCCCCCCCCCCGTTGATGTAGCTTAACCCAAAGCAAGGCACTGAAAATG…
>T_AFZ_021@
ACTAATGGCTAATCAGCCCATGCTCACACATAACTGTGCTGTCATACATTTGGTATTTTTTTATTTTGGGGGATGCTTGGACTCAGCTATGGCCGTCAAAGGCCCTGACCCGGAGCATCTATTGTAGCTGGACTTAACTGCATCTTGAGCACCAGCATAATGATAAGCGTGGACATTACAGTCAATGGTCACAGGACATAAATTATATTATATATCCCCCCTTCATAAAAATTTCCCCCTTAAATATCTACCACCACTTTTAACAGACTTTTCCCTAGATACTTATTTAAATTTTTCACGCTTTCAATACTCAATTTAGCACTCCAAACAAAGTCAATATATAAACGCAGGCCCCCCCCCCCCGTTGATGTAGCTTAACCCAAAGCAAGGCACTGAAAA…
>T_AFZ_022@
ACTAATGGCTAATCAGCCCATGCTCACACATAACTGTGCTGTCATACATTTGGTATTTTTTTATTTTGGGGGATGCTTGGACTCAGCTATGGCCGTCAAAGGCCCTGACCCGGAGCATCTATTGTAGCTGGACTTAACTGCATCTTGAGCACCAGCATAATGATAAGCGTGGACATTACAGTCAATGGTCACAGGACATAAATTATATTATATATCCCCCCTTCATAAAAATTTCCCCCTTAAATATCTACCACCACTTTTAACAGACTTTTCCCTAGATACTTATTTAAATTTTTCACGCTTTCAATACTCAATTTAGCACTCCAAACAAAGTCAATATATAAACGCAGGCCCCCCCCCCCCGTTGATGTAGCTTAACCCAAAGCAAGGCACTGAAAA…
>T_AFZ_023@
CTAATGGCTAATCAGCCCATGCTCACACATAACTGTGCTGTCATACATTTGGTATTTTTTTATTTTGGGGGATGCTTGGACTCAGCTATGGCCGTCAAAGGCCCTGACCCGGAGCATCTATTGTAGCTGGACTTAACTGCATCTTGAGCACCAGCATAATGATAAGCGTGGACATTACAGTCAATGGTCACAGGACATAAATTATATTATATATCCCCCCTTCATAAAAATTTCCCCCTTAAATATCTACCACCACTTTTAACAGACTTTTCCCTAGATACTTATTTAAATTTTTCACGCTTTCAATACTCAATTTAGCACTCCAAACAAAGTCAATATATAAACGCAGGCCCCCCCCCCCCGTTGATGTAGCTTAACCCAAAGCAAGGCACTGAAAAT…
>T_AFZ_024@
ACTAATGGCTAATCAGCCCATGCTCACACATAACTGTGCTGTCATACATTTGGTATTTTTTTATTTTGGGGGATGCTTGGACTCAGCTATGGCCGTCAAAGGCCCTGACCCGGAGCATCTATTGTAGCTGGACTTAACTGCATCTTGAGCACCAGCATAATGATAAGCGTGGACATTACAGTCAATGGTCACAGGACATAAATTATATTATATATCCCCCCTTCATAAAAATTTCCCCCTTAAATATCTACCACCACTTTTAACAGACTTTTCCCTAGATACTTATTTAAATTTTTCACGCTTTCAATACTCAATTTAGCACTCCAAACAAAGTCAATATATAAACGCAGGCCCCCCCCCCCCGTTGATGTAGCTTAACCCAAAGCAAGGCACTGAAAA…
>T_AFZ_025@
CTAATGGCTAATCAGCCCATGCTCACACATAACTGTGCTGTCATACATTTGGTATTTTTTTATTTTGGGGGATGCTTGGACTCAGCTATGGCCGTCAAAGGCCCTGACCCGGAGCATCTATTGTAGCTGGACTTAACTGCATCTTGAGCACCAGCATAATGATAAGCGTGGACATTACAGTCAATGGTCACAGGACATAAATTATATTATATATCCCCCCTTCATAAAAATTTCCCCCTTAAATATCTACCACCACTTTTAACAGACTTTTCCCTAGATACTTATTTAAATTTTTCACGCTTTCAATACTCAATTTAGCACTCCAAACAAAGTCAATATATAAACGCAGGCCCCCCCCCCCCGTTGATGTAGCTTAACCCAAAGCAAGGCACTGAAAAT…
>T_AFZ_026@
ACTAATGGCTAATCAGCCCATGCTCACACATAACTGTGCTGTCATACATTTGGTATTTTTTTATTTTGGGGGATGCTTGGACTCAGCTATGGCCGTCAAAGGCCCTGACCCGGAGCATCTATTGTAGCTGGACTTAACTGCATCTTGAGCACCAGCATAATGATAAGCGTGGACATTACAGTCAATGGTCACAGGACATAAATTATATTATATATCCCCCCTTCATAAAAATTTCCCCCTTAAATATCTACCACCACTTTTAACAGACTTTTCCCTAGATACTTATTTAAATTTTTCACGCTTTCAATACTCAATTTAGCACTCCAAACAAAGTCAATATATAAACGCAGGCCCCCCCCCCCCGTTGATGTAGCTTAACCCAAAGCAAGGCACTGAAAA…
>T_AFZ_027@
ACTAATGGCTAATCAGCCCATGCTCACACATAACTGTGCTGTCATACATTTGGTATTTTTTTATTTTGGGGGATGCTTGGACTCAGCTATGGCCGTCAAAGGCCCTGACCCGGAGCATCTATTGTAGCTGGACTTAACTGCATCTTGAGCACCAGCATAATGATAAGCGTGGACATTACAGTCAATGGTCACAGGACATAAATTATATTATATATCCCCCCTTCATAAAAATTTCCCCCTTAAATATCTACCACCACTTTTAACAGACTTTTCCCTAGATACTTATTTAAATTTTTCACGCTTTCAATACTCAATTTAGCACTCCAAACAAAGTCAATATATAAACGCAGCCCCCCCCCCCCCGTTGATGTAGCTTAACCCAAAGCAAGGCACTGAAAA…
>T_AFZ_028@
ACTAATGGCTAATCAGCCCATGCTCACACATAACTGTGCTGTCATACATTTGGTATTTTTTTATTTTGGGGGATGCTTGGACTCAGCTATGGCCGTCAAAGGCCCTGACCCGGAGCATCTATTGTAGCTGGACTTAACTGCATCTTGAGCACCAGCATAATGATAAGCGTGGACATTACAGTCAATGGTCACAGGACATAAATTATATTATATATCCCCCCTTCATAAAAATTTCCCCCTTAAATATCTACCACCACTTTTAACAGACTTTTCCCTAGATACTTATTTAAATTTTTCACGCTTTCAATACTCAATTTAGCACTCCAAACAAAGTCAATATATAAACGCAGGCCCCCCCCCCCCGTTGATGTAGCTTAACCCAAAGCAAGGCACTGAAAA…
>T_AFZ_029@
ACTAATGGCTAATCAGCCCATGCTCACACATAACTGTGCTGTCATACATTTGGTATTTTTTTATTTTGGGGGATGCTTGGACTCAGCTATGGCCGTCAAAGGCCCTGACCCGGAGCATCTATTGTAGCTGGACTTAACTGCATCTTGAGCACCAGCATAATGATAAGCGTGGACATTACAGTCAATGGTCACAGGACATAAATTATATTATATATCCCCCCTTCATAAAAATTTCCCCCTTAAATATCTACCACCACTTTTAACAGACTTTTCCCTAGATACTTATTTAAATTTTTCACGCTTTCAATACTCAATTTAGCACTCCAAACAAAGTCAATATATAAACGCAGGCCCCCCCCCCCCGTTGATGTAGCTTAACCCAAAGCAAGGCACTGAAAA…
>T_AFZ_030@
ACTAATGGCTAATCAGCCCATGCTCACACATAACTGTGCTGTCATACATTTGGTATTTTTTTATTTTGGGGGATGCTTGGACTCAGCTATGGCCGTCAAAGGCCCTGACCCGGAGCATCTATTGTAGCTGGACTTAACTGCATCTTGAGCACCAGCATAATGATAAGCGTGGACATTACAGTCAATGGTCACAGGACATAAATTATATTATATATCCCCCCTTCATAAAAATTTCCCCCTTAAATATCTACCACCACTTTTAACAGACTTTTCCCTAGATACTTATTTAAATTTTTCACGCTTTCAATACTCAATTTAGCACTCCAAACAAAGTCAATATATAAACGCAGGCCCCCCCCCCCCGTTGATGTAGCTTAACCCAAAGCAAGGCACTGAAAA…
>T_AFZ_031@
CTAATGGCTAATCAGCCCATGCTCACACATAACTGTGCTGTCATACATTTGGTATTTTTTTATTTTGGGGGATGCTTGGACTCAGCTATGGCCGTCAAAGGCCCTGACCCGGAGCATCTATTGTAGCTGGACTTAACTGCATCTTGAGCACCAGCATAATGATAAGCGTGGACATTACAGTCAATGGTCACAGGACATAAATTATATTATATATCCCCCCTTCATAAAAATTTCCCCCTTAAATATCTACCACCACTTTTAACAGACTTTTCCCTAGATACTTATTTAAATTTTTCACGCTTTCAATACTCAATTTAGCACTCCAAACAAAGTCAATATATAAACGCAGGGCCCCCCCCCCCCGTTGATGTAGCTTAACCCAAAGCAAGGCACTGAAAA…
>T_AFZ_032@
ACTAATGGCTAATCAGCCCATGCTCACACATAACTGTGCTGTCATACATTTGGTATTTTTTTATTTTGGGGGATGCTTGGACTCAGCTATGGCCGTCAAAGGCCCTGACCCGGAGCATCTATTGTAGCTGGACTTAACTGCATCTTGAGCACCAGCATAATGATAAGCGTGGACATTACAGTCAATGGTCACAGGACATAAATTATATTATATATCCCCCCTTCATAAAAATTTCCCCCTTAAATATCTACCACCACTTTTAACAGACTTTTCCCTAGATACTTATTTAAATTTTTCACGCTTTCAATACTCAATTTAGCACTCCAAACAAAGTCAATATATAAACGCAGGCCCCCCCCCCCCGTTGATGTAGCTTAACCCAAAGCAAGGCACTGAAAA…
>T_AFZ_033@
ACTAATGGCTAATCAGCCCATGCTCACACATAACTGTGCTGTCATACATTTGGTATTTTTTTATTTTGGGGGATGCTTGGACTCAGCTATGGCCGTCAAAGGCCCTGACCCGGAGCATCTATTGTAGCTGGACTTAACTGCATCTTGAGCACCAGCATAATGATAAGCGTGGACATTACAGTCAATGGTCACAGGACATAAATTATATTATATATCCCCCCTTCATAAAAATTTCCCCCTTAAATATCTACCACCACTTTTAACAGACTTTTCCCTAGATACTTATTTAAATTTTTCACGCTTTCAATACTCAATTTAGCACTCCAAACAAAGTCAATATATAAACGCAGGCCCCCCCCCCCCGTTGATGTAGCTTAACCCAAAGCAAGGCACTGAAAA…
>T_AFZ_034@
ACTAATGGCTAATCAGCCCATGCTCACACATAACTGTGCTGTCATACATTTGGTATTTTTTTATTTTGGGGGATGCTTGGACTCAGCTATGGCCGTCAAAGGCCCTGACCCGGAGCATCTATTGTAGCTGGACTTAACTGCATCTTGAGCACCAGCATAATGATAAGCGTGGACATTACAGTCAATGGTCACAGGACATAAATTATATTATATATCCCCCCTTCATAAAAATTTCCCCCTTAAATATCTACCACCACTTTTAACAGACTTTTCCCTAGATACTTATTTAAATTTTTCACGCTTTCAATACTCAATTTAGCACTCCAAACAAAGTCAATATATAAACGCAGGCCCCCCCCCCCCGTTGATGTAGCTTAACCCAAAGCAAGGCACTGAAAA…
>T_AFZ_035@
CTATGGCTAATCAGCCCATGCTCACACATAACTGTGCTGTCATACATTTGGTATTTTTTTATTTTGGGGGATGCTTGGACTCAGCTATGGCCGTCAAAGGCCCTGACCCGGAGCATCTATTGTAGCTGGACTTAACTGCATCTTGAGCACCAGCATAATGATAAGCGTGGACATTACAGTCAATGGTCACAGGACATAAATTATATTATATATCCCCCCTTCATAAAAATTTCCCCCTTAAATATCTACCACCACTTTTAACAGACTTTTCCCTAGATACTTATTTAAATTTTTCACGCTTTCAATACTCAATTTAGCACTCCAAACAAAGTCAATATATAAACGCAGGCCCCCCCCCCCCGTTGATGTAGCTTAACCCAAAGCAAGGCACTGAAAATG…
>T_AFZ_036@
ACTAATGGCTAATCAGCCCATGCTCACACATAACTGTGCTGTCATACATTTGGTATTTTTTTATTTTGGGGGATGCTTGGACTCAGCTATGGCCGTCAAAGGCCCTGACCCGGAGCATCTATTGTAGCTGGACTTAACTGCATCTTGAGCACCAGCATAATGATAAGCGTGGACATTACAGTCAATGGTCACAGGACATAAATTATATTATATATCCCCCCTTCATAAAAATTTCCCCCTTAAATATCTACCACCACTTTTAACAGACTTTTCCCTAGATACTTATTTAAATTTTTCACGCTTTCAATACTCAATTTAGCACTCCAAACAAAGTCAATATATAAACGCAGGCCCCCCCCCCCCGTTGATGTAGCTTAACCCAAAGCAAGGCACTGAAAA…
>T_AFZ_037@
ACTAATGGCTAATCAGCCCATGCTCACACATAACTGTGCTGTCATACATTTGGTATTTTTTTATTTTGGGGGATGCTTGGACTCAGCTATGGCCGTCAAAGGCCCTGACCCGGAGCATCTATTGTAGCTGGACTTAACTGCATCTTGAGCACCAGCATAATGATAAGCGTGGACATTACAGTCAATGGTCACAGGACATAAATTATATTATATATCCCCCCTTCATAAAAATTTCCCCCTTAAATATCTACCACCACTTTTAACAGACTTTTCCCTAGATACTTATTTAAATTTTTCACGCTTTCAATACTCAATTTAGCACTCCAAACAAAGTCAATATATAAACGCAGGCCCCCCCCCCCCGTTGATGTAGCTTAACCCAAAGCAAGGCACTGAAAA…
>T_AFZ_038@
ACTAATGGCTAATCAGCCCATGCTCACACATAACTGTGCTGTCATACATTTGGTATTTTTTTATTTTGGGGGATGCTTGGACTCAGCTATGGCCGTCAAAGGCCCTGACCCGGAGCATCTATTGTAGCTGGACTTAACTGCATCTTGAGCACCAGCATAATGATAAGCGTGGACATTACAGTCAATGGTCACAGGACATAAATTATATTATATATCCCCCCTTCATAAAAATTTCCCCCTTAAATATCTACCACCACTTTTAACAGACTTTTCCCTAGATACTTATTTAAATTTTTCACGCTTTCAATACTCAATTTAGCACTCCAAACAAAGTCAATATATAAACGCAGGCCCCCCCCCCCCCTGATGTAGCTTAACCCAAAGCAAGGCACTGAAAAT…
>T_AFZ_039@
ACTAATGGCTAATCAGCCCATGCTCACACATAACTGTGCTGTCATACATTTGGTATTTTTTTATTTTGGGGGATGCTTGGACTCAGCTATGGCCGTCAAAGGCCCTGACCCGGAGCATCTATTGTAGCTGGACTTAACTGCATCTTGAGCACCAGCATAATGATAAGCGTGGACATTACAGTCAATGGTCACAGGACATAAATTATATTATATATCCCCCCTTCATAAAAATTTCCCCCTTAAATATCTACCACCACTTTTAACAGACTTTTCCCTAGATACTTATTTAAATTTTTCACGCTTTCAATACTCAATTTAGCACTCCAAACAAAGTCAATATATAAACGCAGGCCCCCCCCCCCCGTTGATGTAGCTTAACCCAAAGCAAGGCACTGAAAA…
>T_AFZ_040@
ACTAATGGCTAATCAGCCCATGCTCACACATAACTGTGCTGTCATACATTTGGTATTTTTTTATTTTGGGGGATGCTTGGACTCAGCTATGGCCGTCAAAGGCCCTGACCCGGAGCATCTATTGTAGCTGGACTTAACTGCATCTTGAGCACCAGCATAATGATAAGCGTGGACATTACAGTCAATGGTTACAGGACATAAATTATATTATATATCCCCCCTTCGTAAAAATTTCCCCCTTAAATATCTACCACCACTTTTAACAGACTTTTCCCTAGATACTTATTTAAATTTTTCACGCTTTCAATACTCAATTTAGCACTCCAAACAAAGTCAATATATAAACGCAGGCCCCCCCCCCCCGTTGATGTAGCTTAACCCAAAGCAAGGCACTGAAAA…
>T_AFZ_041@
ACTAATGGCTAATCAGCCCATGCTCACACATAACTGTGCTGTCATACATTTGGTATTTTTTTATTTTGGGGGATGCTTGGACTCAGCTATGGCCGTCAAAGGCCCTGACCCGGAGCATCTATTGTAGCTGGACTTAACTGCATCTTGAGCACCAGCATAATGATAAGCGTGGGCATTACAGTCAATGGTCACAGGACATAAATTATATTATATATCCCCCCTTCATAAAAATTTCCCCCTTAAATATCTACCACCACTTTTAACAGACTTTTCCCTAGATACTTATTTAAATTTTTCACGCTTTCAATACTCAATTTAGCACTCCAAACAAAGTCAATATATAAACGCAGGCCCCCCCCCCCCGTTGATGTAGCTTAACCCAAAGCAAGGCACTGAAAA…
>T_AFZ_042@
ACTAATGGCTAATCAGCCCATGCTCACACATAACTGTGCTGTCATACATTTGGTATTTTTTTATTTTGGGGGATGCTTGGACTCAGCTATGGCCGTCAAAGGCCCTGACCCGGAGCATCTATTGTAGCTGGACTTAACTGCATCTTGAGCACCAGCATAATGATAAGCGTGGACATTACAGTCAATGGTCACAGGACATAAATTATATTATATATCCCCCCTTCATAAAAATTTCCCCCTTAAATATCTACCACCACTTTTAACAGACTTTTCCCTAGATACTTATTTAAATTTTTCACGCTTTCAATACTCAATTTAGCACTCCAAACAAAGTCAATATATAAACGCAGGCCCCCCCCCCCCGTTGATGTAGCTTAACCCAAAGCAAGGCACTGAAAA…
>T_AFZ_043@
ACTAATGGCTAATCAGCCCATGCTCACACATAACTGTGCTGTCATACATTTGGTATTTTTTTATTTTGGGGGATGCTTGGACTCAGCTATGGCCGTCAAAGGCCCTGACCCGGAGCATCTATTGTAGCTGGACTTAACTGCATCTTGAGCACCAGCATAATGATAAGCGTGGACATTACAGTCAATGGTCACAGGACATAAATTATATTATATATCCCCCCTTCATAAAAATTTCCCCCTTAAATATCTACCACCACTTTTAACAGACTTTTCCCTAGATACTTATTTAAATTTTTCACGCTTTCAATACTCAATTTAGCACTCCAAACAAAGTCAATATATAAACGCAGGCCCCCCCCCCCCGTTGATGTAGCTTAACCCAAAGCAAGGCACTGAAAA…
>T_AFZ_044@
ACTAATGGCTAATCAGCCCATGCTCACACATAACTGTGCTGTCATACATTTGGTATTTTTTTATTTTGGGGGATGCTTGGACTCAGCTATGGCCGTCAAAGGCCCTGACCCGGAGCATCTATTGTAGCTGGACTTAACTGCATCTTGAGCACCAGCATAATGATAAGCGTGGATATTACAGTCAATGGTCACAGGACATAAATTATATTATATATCCCCCCTTCATAAAAATTTCCCCCTTAAATATCTACCACCACTTTTAACAGACTTTTCCCTAGATACTTATTTAAATTTTTCACGCTTTCAATACTCAATTTAGCACTCCAAACAAAGTCAATATATAAACGCAGGCCCCCCCCCCCCGTTGATGTAGCTTAACCCAAAGCAAGGCACTGAAAA…
>T_AFZ_045@
ACTAATGGCTAATCAGCCCATGCTCACACATAACTGTGCTGTCATACATTTGGTATTTTTTTATTTTGGGGGATGCTTGGACTCAGCTATGGCCGTCAAAGGCCCTGACCCGGAGCATCTATTGTAGCTGGACTTAACTGCATCTTGAGCACCAGCATAATGATAAGCGTGGACATTACAGTCAATGGTCACAGGACATAAATTATATTATATATCCCCCCTTCATAAAAATTTCCCCCTTAAATATCTACCACCACTTTTAACAGACTTTTCCCTAGATACTTATTTAAATTTTTCACGCTTTCAATACTCAATTTAGCACTCCAAACAAAGTCAATATATAAACGCAGGCCCCCCCCCCCCGTTGATGTAGCTTAACCCAAAGCAAGGCACTGAAAA…
>T_AFZ_046@
ACTAATGGCTAATCAGCCCATGCTCACACATAACTGTGCTGTCATACATTTGGTATTTTTTTATTTTGGGGGATGCTTGGACTCAGCTATGGCCGTCAAAGGCCCTGACCCGGAGCATCTATTGTAGCTGGACTTAACTGCATCTTGAGCACCAGCATAATGATAAGCGTGGACATTACAGTCAATGGTTACAGGACATAAATTATATTATATATCCCCCCCTCATAAAAATTTCCCCCTTAAATATCTACCACCACTTTTAACAGACTTTTCCCTAGATACTTATTTAAATTTTTCACGCTTTCAATACTCAATTTAGCACTCCAAACAAAGTCAATATATAAACGCAGGCCCCCCCCCCCCGTTGATGTAGCTTAACCCAAAGCAAGGCACTGAAAA…
>T_AFZ_047@
ACTAATGGCTAATCAGCCCATGCTCACACATAACTGTGCTGTCATACATTTGGTATTTTTTTATTTTGGGGGATGCTTGGACTCAGCTATGGCCGTCAAAGGCCCTGACCCGGAGCATCTATTGTAGCTGGACTTAACTGCATCTTGAGCACCAGCATAATGATAAGCGTGGACATTACAGTCAATGGTCACAGGACATAAATTATATTATATATCCCCCCTTCATAAAAATTTTCCCCCTTAAATATCTACCACCACTTTTAACAGACTTTTCCCTAGATACTTATTTAAATTTTTCACGCTTTCAATACTCAATTTAGCACTCCAAACAAAGTCAATATATAAACGCAGGCCCCCCCCCCCCGTTGATGTAGCTTAACCCAAAGCAAGGCACTGAAA…
>T_AFZ_048@
ACTAATGGCTAATCAGCCCATGCTCACACATAACTGTGCTGTCATACATTTGGTATTTTTTTATTTTGGGGGATGCTTGGACTCAGCTATGGCCGTCAAAGGCCCTGACCCGGAGCATCTATTGTAGCTGGACTTAACTGCATCTTGAGCACCAGCATAATGATAAGCGTGGACATTACAGTCAATGGTCACAGGACATAAATTATATTATATATCCCCCCTTCATAAAAATTTCCCCCTTAAATATCTACCACCACTTTTAACAGACTTTTCCCTAGATACTTATTTAAATTTTTCACGCTTTCAATACTCAATTTAGCACTCCAAACAAAGTCAATATATAAACGCAGGCCCCCCCCCCCCGTTGATGTAGCTTAACCCAAAGCAAGGCACTGAAAA…
>T_AFZ_049@
ACTAATGACTAATCAGCCCATGCTCACACATAACTGTGCTGTCATACATTTGGTATTTTTTTATTTTGGGGGATGCTTGGACTCAGCTATGGCCGTCAAAGGCCCTGACCCGGAGCATCTATTGTAGCTGGACTTAACTGCATCTTGAGCACCAGCATAATGATAAGCGTGGACATTACAGTCAATGGTCACAGGACATAAATTATATTATATATCCCCCCTTCATAAAAATTTCCCCCTTAAATATCTACCACCACTTTTAACAGACTTTTCCCTAGATACTTATTTAAATTTTTCACGCTTTCAATACTCAATTTAGCACTCCAAACAAAGTCAATATATAAACGCAGGCCCCCCCCCCCCGTTGATGTAGCTTAACCCAAAGCAAGGCACTGAAAA…
>T_AFZ_050@
ACTAATGGCTAATCAGCCCATGCTCACACATAACTGTGCTGTCATACATTTGGTATTTTTTTATTTTGGGGGATGCTTGGACTCAGCTATGGCCGTCAAAGGCCCTGACCCGGAGCATCTATTGTAGCTGGACTTAACTGCATCTTGAGCACCAGCATAATGATAAGCGTGGACATTACAGTCAATGGTCACAGGACATAAATTATATTATATATCCCCCCTTCATAAAAATTTCCCCCTTAAATATCTACCACCACTTTTAACAGACTTTTCCCTAGATACTTATTTAAATTTTTCACGCTTTCAATACTCAATTTAGCACTCCAAACAAAGTCAATATATAAACGCAGGCCCCCCCCCCCCGTTGATGTAGCTTAACCCAAAGCAAGGCACTGAAAA…
>T_AFZ_051@
ACTAATGGCTAATCAGCCCATGCTCACACATAACTGTGCTGTCATACATTTGGTATTTTTTTATTTTGGGGGATGCTTGGACTCAGCTATGGCCGTCAAAGGCCCCGACCCGGAGCATCTATTGTAGCTGGACTTAACTGCATCTTGAGCACCAGCATAATGATAAGCGTGGACATTACAGTCAATGGTCACAGGACATAAATTATATTATATATCCCCCCTTCATAAAAATTTCCCCCTTAAATATCTACCACCACTTTTAACAGACTTTTCCCTAGATACTTATTTAAATTTTTCACGCTTTCAATACTCAATTTAGCACTCCAAACAAAGTCAATATATAAACGCAGGCCCCCCCCCCCCGTTGATGTAGCTTAACCCAAAGCAAGGCACTGAAAA…
>T_AFZ_052@
ACTAATGGCTAATCAGCCCATGCTCACACATAACTGTGCTGTCATACATTTGGTATTTTTTTATTTTGGGGGATGCTTGGACTCAGCTATGGCCGTCAAAGGCCCTGACCCGGAGCATCTATTGTAGCTGGACTTAACTGCATCTTGAGCACCAGCATAATGATAAGCGTGGACATTACAGTCAATGGTCACAGGACATAAATTATATTATATATCCCCCCTTCATAAAAATTTCCCCCTTAAATATCTACCACCACTTTTAACAGACTTTTCCCTAGATACTTATTTAAATTTTTCACGCTTTCAATACTCAATTTAGCACTCCAAACAAAGTCAATATATAAACGCAGGCCCCCCCCCCCCGTTGATGTAGCTTAACCCAAAGCAAGGCACTGAAAA…
>T_AFZ_053@
ACTAATGGCTAATCAGCCCATGCTCACACATAACTGTGCTGTCATACATTTGGTATTTTTTTATTTTGGGGGATGCTTGGACTCAGCTATGGCCGTCAAAGGCCCTGACCCGGAGCATCTATTGTAGCTGGACTTAACTGCATCTTGAGCACCAGCATAATGATAAGCGTGGACATTACAGTCAATGGTCACAGGACATAAATTATATTATATATCCCCCCTTCATAAAAATTTCCCCCTTAAATATCTACCACCACTTTTAACAGACTTTTCCCTAGATACTTATTTAAATTTTTCACGCTTTCAATACTCAATTTAGCACTCCAAACAAAGTCAATATATAAACGCAGGCCCCCCCCCCCCGTTGATGTAGCTTAACCCAAAGCAAGGCACTGAAAA…
>T_AFZ_054@
CTAATGGCTAATCAGCCCATGCTCACACATAACTGTGCTGTCATACATTTGGTATTTTTTTATTTTGGGGGATGCTTGGACTCAGCTATGGCCGTCAAAGGCCCTGACCCGGAGCATCTATTGTAGCTGGACTTAACTGCATCTTGAGCACCAGCATAATGATAAGCGTGGACATTACAGTCAATGGTCACAGGACATAAATTATATTATATATCCCCCCTTCATAAAAATTTCCCCCTTAAATATCTACCACCACTTTTAACAGACTTTTCCCTAGATACTTATTTAAATTTTTCACGCTTTCAATACTCAATTTAGCACTCCAAACAAAGTCAATATATAAACGCAGGCCCCCCCCCCCCGTTGATGTAGCTTAACCCAAAGCAAGGCACTGAAAAT…
>T_AFZ_055@
ACTAATGGCTAATCAGCCCATGCTCACACATAACTGTGCTGTCATACATTTGGTATTTTTTTATTTTGGGGGATGCTTGGACTCAGCTATGGCCGTCAAAGGCCCTGACCCGGAGCATCTATTGTAGCTGGACTTAACTGCATCTTGAGCACCAGCATAATGATAAGCGTGGACATTACAGTCAATGGTCACAGGACATAAATTATATTATATATCCCCCCTTCATAAAAATTTCCCCCTTAAATATCTACCACCACTTTTAACAGACTTTTCCCTAGATACTTATTTAAATTTTTCACGCTTTCAATACTCAATTTAGCACTCCAAACAAAGTCAATATATAAACGCAGGCCCCCCCCCCCCGTTGATGTAGCTTAACCCAAAGCAAGGCACTGAAAA…
>T_AFZ_056@
ACTAATGGCTAATCAGCCCATGCTCACACATAACTGTGCTGTCATACATTTGGTATTTTTTTATTTTGGGGGATGCTTGGACTCAGCTATGGCCGTCAAAGGCCCCGACCCGGAGCATCTATTGTAGCTGGACTTAACTGCATCTTGAGCACCAGCATAATGATAAGCGTGGACATTACAGTCAATGGTCACAGGACATAAATTATATTATATATCCCCCCTTCATAAAAATTTCCCCCTTAAATATCTACCACCACTTTTAACAGACTTTTCCCTAGATACTTATTTAAATTTTTCACGCTTTCAATACTCAATTTAGCACTCCAAACAAAGTCAATATATAAACGCAGGCCCCCCCCCCCCGTTGATGTAGCTTAACCCAAAGCAAGGCACTGAAAA…
>T_AFZ_057@
ACTAATGGCTAATCAGCCCATGCTCACACATAACTGTGCTGTCATACATTTGGTATTTTTTTATTTTGGGGGATGCTTGGACTCAGCTATGGCCGTCAAAGGCCCTGACCCGGAGCATCTATTGTAGCTGGACTTAACTGCATCTTGAGCACCAGCATAATGATAAGCGTGGACATTACAGTCAATGGTCACAGGACATAAATTATATTATATATCCCCCCTTCATAAAAATTTCCCCCTTAAATATCTACCACCACTTTTAACAGACTTTTCCCTAGATACTTATTTAAATTTTTCACGCTTTCAATACTCAATTTAGCACTCCAAACAAAGTCAATATATAAACGCAGGCCCCCCCCCCCCGTTGATGTAGCTTAACCCAAAGCAAGGCACTGAAAA…
>T_AFZ_058@
ACTAATGGCTAATCAGCCCATGCTCACACATAACTGTGCTGTCATACATTTGGTATTTTTTTATTTTGGGGGATGCTTGGACTCAGCTATGGCCGTCAAAGGCCCTGACCCGGAGCATCTATTGTAGCTGGACTTAACTGCATCTTGAGCACCAGCATAATGATAAGCGTGGACATTACAGTCAATGGTCACAGGACATAAATTATATTATATATCCCCCCTTCATAAAAATTTCCCCCTTAAATATCTACCACCACTTTTAACAGACTTTTCCCTAGATACTTATTTAAATTTTTCACGCTTTCAATACTCAATTTAGCACTCCAAACAAAGTCAATATATAAACGCAGGCCCCCCCCCCCCGTTGATGTAGCTTAACCCAAAGCAAGGCACTGAAAA…
>T_AFZ_059@
ACTAATGGCTAATCAGCCCATGCTCACACATAACTGTGCTGTCATACATTTGGTATTTTTTTATTTTGGGGGATGCTTGGACTCAGCTATGGCCGTCAAAGGCCCTGACCCGGAGCATCTATTGTAGCTGGACTTAACTGCATCTTGAGCACCAGCATAATGATAAGCGTGGACATTACAGTCAATGGTCACAGGACATAAATTATATTATATATCCCCCCTTCATAAAAATTTCCCCCTTAAATATCTACCACCACTTTTAACAGACTTTTCCCTAGATACTTATTTAAATTTTTCACGCTTTCAATACTCAATTTAGCACTCCAAACAAAGTCAATATATAAACGCAGGCCCCCCCCCCCCGTTGATGTAGCTTAACCCAAAGCAAGGCACTGAAAA…
>T_AFZ_060@
ACTAATGGCTAATCAGCCCATGCTCACACATAACTGTGCTGTCATACATTTGGTATTTTTTTATTTTGGGGGATGCTTGGACTCAGCTATGGCCGTCAAAGGCCCTGACCCGGAGCATCTATTGTAGCTGGACTTAACTGCATCTTGAGCACCAGCATAATGATAAGCGTGGACATTACAGTCAATGGTCACAGGACATAAATTATATTATATATCCCCCCTTCATAAAAATTTCCCCCTTAAATATCTACCACCACTTTTAACAGACTTTTCCCTAGATACTTATTTAAATTTTTCACGCTTTCAATACTCAATTTAGCACTCCAAACAAAGTCAATATATAAACGCAGGCCCCCCCCCCCCGTTGATGTAGCTTAACCCAAAGCAAGGCACTGAAAA…
>T_AFZ_061@
ACTAATGGCTAATCAGCCCATGCTCACACATAACTGTGCTGTCATACATTTGGTATTTTTTTATTTTGGGGGATGCTTGGACTCAGCTATGGCCGTCAAAGGCCCTGACCCGGAGCATCTATTGTAGCTGGACTTAACTGCATCTTGAGCACCAGCATAATGATAAGCGTGGACATTACAGTCAATGGTCACAGGACATAAATTATATTATATATCCCCCCTTCATAAAAATTTCCCCCTTAAATATCTACCACCACTTTTAACAGACTTTTCCCTAGATACTTATTTAAATTTTTCACGCTTTCAATACTCAATTTAGCACTCCAAACAAAGTCAATATATAAACGCAGGCCCCCCCCCCCCGTTGATGTAGCTTAACCCAAAGCAAGGCACTGAAAA…
>T_AFZ_062@
CTAATGGCTAATCAGCCCATGCTCACACATAACTGTGCTGTCATACATTTGGTATTTTTTTATTTTGGGGGATGCTTGGACTCAGCTATGGCCGTCAAAGGCCCTGACCCGGAGCATCTATTGTAGCTGGACTTAACTGCATCTTGAGCACCAGCATAATGATAAGCGTGGACATTACAGTCAATGGTCACAGGACATAAATTATATTATATATCCCCCCTTCATAAAAATTTCCCCCTTAAATATCTACCACCACTTTTAACAGACTTTTCCCTAGATACTTATTTAAATTTTTCACGCTTTCAATACTCAATTTAGCACTCCAAACAAAGTCAATATATAAACGCAGGCCCCCCCCCCCCGTTGATGTAGCTTAACCCAAAGCAAGGCACTGAAAAT…
>T_AFZ_063@
CTAATGGCTAATCAGCCCATGCTCACACATAACTGTGCTGTCATACATTTGGTATTTTTTTATTTTGGGGGATGCTTGGACTCAGCTATGGCCGTCAAAGGCCCTGACCCGGAGCATCTATTGTAGCTGGACTTAACTGCATCTTGAGCACCAGCATAATGATAAGCGTGGACATTACAGTCAATGGTCACAGGACATAAATTATATTATATATCCCCCCTTCATAAAAATTTCCCCCTTAAATATCTACCACCACTTTTAACAGACTTTTCCCTAGATACTTATTTAAATTTTTCACGCTTTCAATACTCAATTTAGCACTCCAAACAAAGTCAATATATAAACGCAGGCCCCCCCCCCCCGTTGATGTAGCTTAACCCAAAGCAAGGCACTGAAAAT…
>T_AFZ_064@
ACTAATGGCTAATCAGCCCATGCTCACACATAACTGTGCTGTCATACATTTGGTATTTTTTTATTTTGGGGGATGCTTGGACTCAGCTATGGCCGTCAAAGGCCCTGACCCGGAGCATCTATTGTAGCTGGACTTAACTGCATCTTGAGCACCAGCATAATGATAAGCGTGGACATCACAGTCAATGGTCACAGGACATAAATTATATTATATATCCCCCCTTCATAAAAATTTCCCCCTTAAATATCTACCACCACTTTTAACAGACTTTTCCCTAGATACTTATTTAAATTTTTCACGCTTTCAATACTCAATTTAGCACTCCAAACAAAGTCAATATATAAACGCAGGCCCCCCCCCCCCGTTGATGTAGCTTAACCCAAAGCAAGGCACTGAAAA…
>T_AFZ_065@
ACTAATGGCTAATCAGCCCATGCTCACACATAACTGTGCTGTCATACATTTGGTATTTTTTTATTTTGGGGGATGCTTGGACTCAGCTATGGCCGTCAAAGGCCCTGACCCGGAGCATCTATTGTAGCTGGACTTAACTGCATCTTGAGCACCAGCATAATGATAAGCGTGGGCATTACAGTCAATGGTCACAGGACATAAATTATATTATATATCCCCCCTTCATAAAAATTTCCCCCTTAAATATCTACCACCACTTTTAACAGACTTTTCCCTAGATACTTATTTAAATTTTTCACGCTTTCAATACTCAATTTAGCACTCCAAACAAAGTCAATATATAAACGCAGGCCCCCCCCCCCCGTTGATGTAGCTTAACCCAAAGCAAGGCACTGAAAA…
>T_AFZ_066@
CTAATGGCTAATCAGCCCATGCTCACACATAACTGTGCTGTCATACATTTGGTATTTTTTTATTTTGGGGGATGCTTGGACTCAGCTATGGCCGTCAAAGGCCCTGACCCGGAGCATCTATTGTAGCTGGACTTAACTGCATCTTGAGCACCAGCATAATGATAAGCGTGGACATTACAGTCAATGGTCACAGGACATAAATTATATTATATATCCCCCCTTCATAAAAATTTCCCCCTTAAATATCTACCACCACTTTTAACAGACTTTTCCCTAGATACTTATTTAAATTTTTCACGCTTTCAATACTCAATTTAGCACTCCAAACAAAGTCAATATATAAACGCAGGCCCCCCCCCCCCGTTGATGTAGCTTAACCCAAAGCAAGGCACTGAAAAT…
>T_AFZ_067@
CTAATGGCTAATCAGCCCATGCTCACACATAACTGTGCTGTCATACATTTGGTATTTTTTTATTTTGGGGGATGCTTGGACTCAGCTATGGCCGTCAAAGGCCCTGACCCGGAGCATCTATTGTAGCTGGACTTAACTGCATCTTGAGCACCAGCATAATGATAAGCGTGGACATTACAGTCAATGGTCACAGGACATAAATTATATTATATATCCCCCCTTCATAAAAATTTCCCCCTTAAATATCTACCACCACTTTTAACAGACTTTTCCCTAGATACTTATTTAAATTTTTCACGCTTTCAATACTCAATTTAGCACTCCAAACAAAGTCAATATATAAACGCAGGCCCCCCCCCCCCGTTGATGTAGCTTAACCCAAAGCAAGGCACTGAAAAT…
>T_AFZ_068@
ACTAATGGCTAATCAGCCCATGCTCACACATAACTGTGCTGTCATACATTTGGTATTTTTTTATTTTGGGGGATGCTTGGACTCAGCTATGGCCGTCAAAGGCCCTGACCCGGAGCATCTATTGTAGCTGGACTTAACTGCATCTTGAGCACCAGCATAATGATAAGCGTGGACATTACAGTCAATGGTCACAGGACATAAATTATATTATATATCCCCCCTTCATAAAAATTTCCCCCTTAAATATCTACCACCACTTTTAACAGACTTTTCCCTAGATACTTATTTAAATTTTTCACGCTTTCAATACTCAATTTAGCACTCCAAACAAAGTCAATATATAAACGCAGGCCCCCCCCCCCCGTTGATGTAGCTTAACCCAAAGCAAGGCACTGAAAA…
>T_AFZ_069@
ACTAATGGCTAATCAGCCCATGCTCACACATAACTGTGCTGTCATACATTTGGTATTTTTTTATTTTGGGGGATGCTTGGACTCAGCTATGGCCGTCAAAGGCCCTGACCCGGAGCATCTATTGTAGCTGGACTTAACTGCATCTTGAGCACCAGCATAATGATAAGCGTGGACATTACAGTCAATGGTCACAGGACATAAATTATATTATATATCCCCCCTTCATAAAAATTTCCCCCTTAAATATCTACCACCACTTTTAACAGACTTTTCCCTAGATACTTATTTAAATTTTTCACGCTTTCAATACTCAATTTAGCACTCCAAACAAAGTCAATATATAAACGCAGGCCCCCCCCCCCCGTTGATGTAGCTTAACCCAAAGCAAGGCACTGAAAA…
>T_AFZ_070@
ACTAATGGCTAATCAGCCCATGCTCACACATAACTGTGCTGTCATACATTTGGTATTTTTTTATTTTGGGGGATGCTTGGATTCAGCTATGGCCGTCAAAGGCCCTGACCCGGAGCATCTATTGTAGCTGGACTTAACTGCATCTTGAGCACCAGCATAATGATAAGCGTGGACATTACAGTCAATGGTCACAGGACATAAATTATATTATATATCCCCCCTTCATAAAAATTTCCCCCTTAAATATCTACCACCACTTTTAACAGACTTTTCCCTAGATACTTATTTAAATTTTTCACGCTTTCAATACTCAATTTAGCACTCCAAACAAAGTCAATATATAAACGCAGGCCCCCCCCCCCCGTTGATGTAGCTTAACCCAAAGCAAGGCACTGAAAA…
>T_AFZ_071@
CTAATGGCTAATCAGCCCATGCTCACACATAACTGTGCTGTCATACATTTGGTATTTTTTTATTTTGGGGGATGCTTGGACTCAGCTATGGCCGTCAAAGGCCCTGACCCGGAGCATCTATTGTAGCTGGACTTAACTGCATCTTGAGCACCAGCATAATGATAAGCGTGGACATTACAGTCAATGGTCACAGGACATAAATTATATTATATATCCCCCCTTCATAAAAATTTCCCCCTTAAATATCTACCACCACTTTTAACAGACTTTTCCCTAGATACTTATTTAAATTTTTCACGCTTTCAATACTCAATTTAGCACTCCAAACAAAGTCAATATATAAACGCAGGCCCCCCCCCCCCGTTGATGTAGCTTAACCCAAAGCAAGGCACTGAAAAT…
>T_AFZ_072@
CTAATGGCTAATCAGCCCATGCTCACACATAACTGTGCTGTCATACATTTGGTATTTTTTTATTTTGGGGGATGCTTGGACTCAGCTATGGCCGTCAAAGGCCCTGACCCGGAGCATCTATTGTAGCTGGACTTAACTGCATCTTGAGCACCAGCATAATGATAAGCGTGGACATTACAGTCAATGGTCACAGGACATAAATTATATTATATATCCCCCCTTCATAAAAATTTCCCCCTTAAATATCTACCACCACTTTTAACAGACTTTTCCCTAGATACTTATTTAAATTTTTCACGCTTTCAATACTCAATTTAGCACTCCAAACAAAGTCAATATATAAACGCAGGCCCCCCCCCCCCGTTGATGTAGCTTAACCCAAAGCAAGGCACTGAAAAT…
>T_AFZ_073@
ACTAATGGCTAATCAGCCCATGCTCACACATAACTGTGCTGTCATACATTTGGTATTTTTTTATTTTGGGGGATGCTTGGACTCAGCTATGGCCGTCAAAGGCCCTGACCCGGAGCATCTATTGTAGCTGGACTTAACTGCATCTTGAGCACCAGCATAATGATAAGCGTGGACATTACAGTCAATGGTCACAGGACATAAATTATATTATATATCCCCCCTTCATAAAAATTTCCCCCTTAAATATCTACCACCACTTTTAACAGACTTTTCCCTAGATACTTATTTAAATTTTTCACGCTTTCAATACTCAATTTAGCACTCCAAACAAAGTCAATATATAAACGCAGGCCCCCCCCCCCCGTTGATGTAGCTTAACCCAAAGCAAGGCACTGAAAA…
>T_AFZ_074@
ACTAATGGCTAATCAGCCCATGCTCACACATAACTGTGCTGTCATACATTTGGTATTTTTTTATTTTGGGGGATGCTTGGACTCAGCTATGGCCGTCAAAGGCCCTGACCCGGAGCATCTATTGTAGCTGGACTTAACTGCATCTTGAGCACCAGCATAATGATAAGCGTGGACATTACAGTCAATGGTCACAGGACATAAATTATATTATATATCCCCCCTTCATAAAAATTTCCCCCTTAAATATCTACCACCACTTTTAACAGACTTTTCCCTAGATACTTATTTAAATTTTTCACGCTTTCAATACTCAATTTAGCACTCCAAACAAAGTCAATATATAAACGCAGGCCCCCCCCCCCCGTTGATGTAGCTTAACCCAAAGCAAGGCACTGAAAA…
>T_AFZ_075@
ACTAATGGCTAATCAGCCCATGCTCACACATAACTGTGCTGTCATACATTTGGTATTTTTTTATTTTGGGGGATGCTTGGACTCAGCTATGGCCGTCAAAGGCCCTGACCCGGAGCATCTATTGTAGCTGGACTTAACTGCATCTTGAGCACCAGCATAATGATAAGCGTGGACATTACAGTCAATGGTCACAGGACATAAATTATATTATATATCCCCCCTTCATAAAAATTTCCCCCTTAAATATCTACCACCACTTTTAACAGACTTTTCCCTAGATACTTATTTAAATTTTTCACGCTTTCAATACTCAATTTAGCACTCCAAACAAAGTCAATATATAAACGCAGGCCCCCCCCCCCCGTTGATGTAGCTTAACCCAAAGCAAGGCACTGAAAA…
>T_AFZ_076@
ACTAATGGCTAATCAGCCCATGCTCACACATAACTGTGCTGTCATACATTTGGTATTTTTTTATTTTGGGGGATGCTTGGACTCAGCTATGGCCGTCAAAGGCCCTGACCCGGAGCATCTATTGTAGCTGGACTTAACTGCATCTTGAGCACCAGCATAATGATAAGCGTGGACATTACAGTCAATGGTCACAGGACATAAATTATATTATATATCCCCCCTTCATAAAAATTTCCCCCTTAAATATCTACCACCACTTTTAACAGACTTTTCCCTAGATACTTATTTAAATTTTTCACGCTTTCAATACTCAATTTAGCACTCCAAACAAAGTCAATATATAAACGCAGGCCCCCCCCCCCCGTTGATGTAGCTTAACCCAAAGCAAGGCACTGAAAA…
>T_AFZ_077@
ACTAATGGCTAATCAGCCCATGCTCACACATAACTGTGCTGTCATACATTTGGTATTTTTTTATTTTGGGGGATGCTTGGACTCAGCTATGGCCGTCAAAGGCCCTGACCCGGAGCATCTATTGTAGCTGGACTTAACTGCATCTTGAGCACCAGCATAATGATAAGCGTGGACATTACAGTCAATGGTCACAGGACATAAATTATATTATATATCCCCCCTTCATAAAAATTTCCCCCTTAAATATCTACCACCACTTTTAACAGACTTTTCCCTAGATACTTATTTAAATTTTTCACGCTTTCAATACTCAATTTAGCACTCCAAACAAAGTCAATATATAAACGCAGGCCCCCCCCCCCCGTTGATGTAGCTTAACCCAAAGCAAGGCACTGAAAA…
>T_AFZ_078@
ACTAATGGCTAATCAGCCCATGCTCACACATAACTGTGCTGTCATACATTTGGTATTTTTTTATTTTGGGGGATGCTTGGACTCAGCTATGGCCGTCAAAGGCCCTGACCCGGAGCATCTATTGTAGCTGGACTTAACTGCATCTTGAGCACCAGCATAATGATAAGCGTGGACATTACAGTCAATGGTCACAGGACATAAATTATATTATATATCCCCCCTTCATAAAAATTTCCCCCTTAAATATCTACCACCACTTTTAACAGACTTTTCCCTAGATACTTATTTAAATTTTTCACGCTTTCAATACTCAATTTAGCACTCCAAACAAAGTCAATATATAAACGCAGGGCCCCCCCCCCCCGTTGATGTAGCTTAACCCAAAGCAAGGCACTGAAA…
>T_AFZ_079@
ACTAATGGCTAATCAGCCCATGCTCACACATAACTGTGCTGTCATACATTTGGTATTTTTTTATTTTGGGGGATGCTTGGACTCAGCTATGGCCGTCAAAGGCCCTGACCCGGAGCATCTATTGTAGCTGGACTTAACTGCATCTTGAGCACCAGCATAATGATAAGCGTGGACATTACAGTCAATGGTCACAGGACATAAATTATATTATATATCCCCCCTTCATAAAAATTTCCCCCTTAAATATCTACCACCACTTTTAACAGACTTTTCCCTAGATACTTATTTAAATTTTTCACGCTTTCAATACTCAATTTAGCACTCCAAACAAAGTCAATATATAAACGCAGGCCCCCCCCCCCCGTTGATGTAGCTTAACCCAAAGCAAGGCACTGAAAA…
>T_AFZ_080@
ACTAATGGCTAATCAGCCCATGCTCACACATAACTGTGCTGTCATACATTTGGTATTTTTTTATTTTGGGGGATGCTTGGACTCAGCTATGGCCGTCAAAGGCCCTGACCCGGAGCATCTATTGTAGCTGGACTTAACTGCATCTTGAGCACCAGCATAATGATAAGCGTGGACATTACAGTCAATGGTCACAGGACATAAATTATATTATATATCCCCCCTTCATAAAAATTTCCCCCTTAAATATCTACCACCACTTTTAACAGACTTTTCCCTAGATACTTATTTAAATTTTTCACGCTTTCAATACTCAATTTAGCACTCCAAACAAAGTCAATATATAAACGCAGGCCCCCCCCCCCCGTTGATGTAGCTTAACCCAAAGCAAGGCACTGAAAA…
>T_AFZ_081@
ACTAATGGCTAATCAGCCCATGCTCACACATAACTGTGCTGTCATACATTTGGTATTTTTTTATTTTGGGGGATGCTTGGACTCAGCTATGGCCGTCAAAGGCCCTGACCCGGAGCATCTATTGTAGCTGGACTTAACTGCATCTTGAGCACCAGCATAATGATAAGCGTGGACATTACAGTCAATGGTCACAGGACATAAATTATATTATATATCCCCCCTTCATAAAAATTTCCCCCTTAAATATCTACCACCACTTTTAACAGACTTTTCCCTAGATACTTATTTAAATTTTTCACGCTTTCAATACTCAATTTAGCACTCCAAACAAAGTCAATATATAAACGCAGGCCCCCCCCCCCCGTTGATGTAGCTTAACCCAAAGCAAGGCACTGAAAA…
>T_AFZ_082@
ACTAATGGCTAATCAGCCCATGCTCACACATAACTGTGCTGTCATACATTTGGTATTTTTTTATTTTGGGGGATGCTTGGACTCAGCTATGGCCGTCAAAGGCCCTGACCCGGAGCATCTATTGTAGCTGGACTTAACTGCATCTTGAGCACCAGCATAATGATAAGCGTGGACATTACAGTCAATGGTCACAGGACATAAATTATATTATATATCCCCCCTTCATAAAAATTTCCCCCTTAAATATCTACCACCACTTTTAACAGACTTTTCCCTAGATACTTATTTAAATTTTTCACGCTTTCAATACTCAATTTAGCACTCCAAACAAAGTCAATATATAAACGCAGGCCCCCCCCCCCCGTTGATGTAGCTTAACCCAAAGCAAGGCACTGAAAA…
>T_AFZ_083@
ACTAATGGCTAATCAGCCCATGCTCACACATAACTGTGCTGTCATACATTTGGTATTTTTTTATTTTGGGGGATGCTTGGACTCAGCTATGGCCGTCAAAGGCCCTGACCCGGAGCATCTATTGTAGCTGGACTTAACTGCATCTTGAGCACCAGCATAATGATAAGCGTGGACATTACAGTCAATGGTCACAGGACATAAATTATATTATATATCCCCCCTTCATAAAAATTTCCCCCTTAAATATCTACCACCACTTTTAACAGACTTTTCCCTAGATACTTATTTAAATTTTTCACGCTTTCAATACTCAATTTAGCACTCCAAACAAAGTCAATATATAAACGCAGGCCCCCCCCCCCCGTTGATGTAGCTTAACCCAAAGCAAGGCACTGAAAA…
>T_AFZ_084@
ACTAATGGCTAATCAGCCCATGCTCACACATAACTGTGCTGTCATACATTTGGTATTTTTTTATTTTGGGGGATGCTTGGACTCAGCTATGGCCGTCAAAGGCCCTGACCCGGAGCATCTATTGTAGCTGGACTTAACTGCATCTTGAGCACCAGCATAATGATAAGCGTGGACATTACAGTCAATGGTCACAGGACATAAATTATATTATATATCCCCCCTTCATAAAAATTTCCCCCTTAAATATCTACCACCACTTTTAACAGACTTTTCCCTAGATACTTATTTAAATTTTTCACGCTTTCAATACTCAATTTAGCACTCCAAACAAAGTCAATATATAAACGCAGGCCCCCCCCCCCCGTTGATGTAGCTTAACCCAAAGCAAGGCACTGAAAA…
>T_AFZ_085@
ACTAATGGCTAATCAGCCCATGCTCACACATAACTGTGCTGTCATACATTTGGTATTTTTTTATTTTGGGGGATGCTTGGACTCAGCTATGGCCGTCAAAGGCCCTGACCCGGAGCATCTATTGTAGCTGGACTTAACTGCATCTTGAGCACCAGCATAATGATAAGCGTGGACATTACAGTCAATGGTCACAGGACATAAATTATATTATATATCCCCCCTTCATAAAAATTTCCCCCTTAAATATCTACCACCACTTTTAACAGACTTTTCCCTAGATACTTATTTAAATTTTTCACGCTTTCAATACTCAATTTAGCACTCCAAACAAAGTCAATATATAAACGCAGGCCCCCCCCCCCCGTTGATGTAGCTTAACCCAAAGCAAGGCACTGAAAA…
>T_AFZ_086@
ACTAATGGCTAATCAGCCCATGCTCACACATAACTGTGCTGTCATACATTTGGTATTTTTTTATTTTGGGGGATGCTTGGACTCAGCTATGGCCGTCAAAGGCCCTGACCCGGAGCATCTATTGTAGCTGGACTTAACTGCATCTTGAGCACCAGCATAATGATAAGCGTGGACATTACAGTCAATGGTCACAGGACATAAATTATATTATATATCCCCCCTTCATAAAAATTTCCCCCTTAAATATCTACCACCACTTTTAACAGACTTTTCCCTAGATACTTATTTAAATTTTTCACGCTTTCAATACTCAATTTAGCACTCCAAACAAAGTCAATATATAAACGCAGGCCCCCCCCCCCCGTTGATGTAGCTTAACCCAAAGCAAGGCACTGAAAA…
>T_AFZ_087@
ACTAATGGCTAATCAGCCCATGCTCACACATAACTGTGCTGTCATACATTTGGTATTTTTTTATTTTGGGGGATGCTTGGACTCAGCTATGGCCGTCAAAGGCCCTGACCCGGAGCATCTATTGTAGCTGGACTTAACTGCATCTTGAGCACCAGCATAATGATAAGCGTGGACATTACAGTCAATGGTCACAGGACATAAATTATATTATATATCCCCCCTTCATAAAAATTTCCCCCTTAAATATCTACCACCACTTTTAACAGACTTTTCCCTAGATACTTATTTAAATTTTTCACGCTTTCAATACTCAATTTAGCACTCCAAACAAAGTCAATATATAAACGCAGGCCCCCCCCCCCCGTTGATGTAGCTTAACCCAAAGCAAGGCACTGAAAA…
>T_AFZ_088@
ACTAATGGCTAATCAGCCCATGCTCACACATAACTGTGCTGTCATACATTTGGTATTTTTTTATTTTGGGGGATGCTTGGACTCAGCTATGGCCGTCAAAGGCCCTGACCCGGAGCATCTATTGTAGCTGGACTTAACTGCATCTTGAGCACCAGCATAATGATAAGCGTGGACATTACAGTCAATGGTCACAGGACATAAATTATATTATATATCCCCCCTTCATAAAAATTTCCCCCTTAAATATCTACCACCACTTTTAACAGACTTTTCCCTAGATACTTATTTAAATTTTTCACGCTTTCAATACTCAATTTAGCACTCCAAACAAAGTCAATATATAAACGCAGGCCCCCCCCCCCCGTTGATGTAGCTTAACCCAAAGCAAGGCACTGAAAA…
>T_AFZ_089@
ACTAATGGCTAATCAGCCCATGCTCACACATAACTGTGCTGTCATACATTTGGTATTTTTTTATTTTGGGGGATGCTTGGACTCAGCTATGGCCGTCAAAGGCCCTGACCCGGAGCATCTATTGTAGCTGGACTTAACTGCATCTTGAGCACCAGCATAATGATAAGCGTGGACATTACAGTCAATGGTCACAGGACATAAATTATATTATATATCCCCCCTTCATAAAAATTTCCCCCTTAAATATCTACCACCACTTTTAACAGACTTTTCCCTAGATACTTATTTAAATTTTTCACGCTTTCAATACTCAATTTAGCACTCCAAACAAAGTCAATATATAAACGCAGGCCCCCCCCCCCCGTTGATGTAGCTTAACCCAAAGCAAGGCACTGAAAA…
>T_AFZ_090@
ACTAATGGCTAATCAGCCCATGCTCACACATAACTGTGCTGTCATACATTTGGTATTTTTTTATTTTGGGGGATGCTTGGACTCAGCTATGGCCGTCAAAGGCCCTGACCCGGAGCATCTATTGTAGCTGGACTTAACTGCATCTTGAGCACCAGCATAATGATAAGCGTGGACATTACAGTCAATGGTCACAGGACATAAATTATATTATATATCCCCCCTTCATAAAAATTTCCCCCTTAAATATCTACCACCACTTTTAACAGACTTTTCCCTAGATACTTATTTAAATTTTTCACGCTTTCAATACTCAATTTAGCACTCCAAACAAAGTCAATATATAAACGCAGGCCCCCCCCCCCCGTTGATGTAGCTTAACCCAAAGCAAGGCACTGAAAA…
>T_AFZ_091@
ACTAATGGCTAATCAGCCCATGCTCACACATAACTGTGCTGTCATACATTTGGTATTTTTTTATTTTGGGGGATGCTTGGACTCAGCTATGGCCGTCAAAGGCCCTGACCCGGAGCATCTATTGTAGCTGGACTTAACTGCATCTTGAGCACCAGCATAATGATAAGCGTGGACATTACAGTCAATGGTCACAGGACATAGATTATATTATATATCCCCCCTTCATAAAAATTTCCCCCTTAAATATCTACCACCACTTTTAACAGACTTTTCCCTAGATACTTATTTAAATTTTTCACGCTTTCAATACTCAATTTAGCACTCCAAACAAAGTCAATATATAAACGCAGGCCCCCCCCCCCCGTTGATGTAGCTTAACCCAAAGCAAGGCACTGAAAA…
>T_AFZ_092@
ACTAATGGCTAATCAGCCCATGCTCACACATAACTGTGCTGTCATACATTTGGTATTTTTTTATTTTGGGGGATGCTTGGACTCAGCTATGGCCGTCAAAGGCCCTGACCCGGAGCATCTATTGTAGCTGGACTTAACTGCATCTTGAGCACCAGCATAATGATAAGCGTGGACATTACAGTCAATGGTCACAGGACATAAATTATATTATATATCCCCCCTTCATAAAAATTTCCCCCTTAAATATCTACCACCACTTTTAACAGACTTTTCCCTAGATACTTATTTAAATTTTTCACGCTTTCAATACTCAATTTAGCACTCCAAACAAAGTCAATATATAAACGCAGGCCCCCCCCCCCCGTTGATGTAGCTTAACCCAAAGCAAGGCACTGAAAA…
>T_AFZ_093@
ACTAATGGCTAATCAGCCCATGCTCACACATAACTGTGCTGTCATACATTTGGTATTTTTTTATTTTGGGGGATGCTTGGACTCAGCTATGGCCGTCAAAGGCCCTGACCCGGAGCATCTATTGTAGCTGGACTTAACTGCATCTTGAGCACCAGCATAATGATAAGCGTGGACATTACAGTCAATGGTCACAGGACATAAATTATATTATATATCCCCCCTTCATAAAAATTTCCCCCTTAAATATCTACCACCACTTTTAACAGACTTTTCCCTAGATACTTATTTAAATTTTTCACGCTTTCAATACTCAATTTAGCACTCCAAACAAAGTCAATATATAAACGCAGGCCCCCCCCCCCCGTTGATGTAGCTTAACCCAAAGCAAGGCACTGAAAA…
>T_AFZ_094@
ACTAATGGCTAATCAGCCCATGCTCACACATAACTGTGCTGTCATACATTTGGTATTTTTTTATTTTGGGGGATGCTTGGACTCAGCTATGGCCGTCAAAGGCCCTGACCCGGAGCATCTATTGTAGCTGGACTTAACTGCATCTTGAGCACCAGCATAATGATAAGCGTGGACATTACAGTCAATGGTCACAGGACATAAATTATATTATATATCCCCCCTTCATAAAAATTTCCCCCTTAAATATCTACCACCACTTTTAACAGACTTTTCCCTAGATACTTATTTAAATTTTTCACGCTTTCAATACTCAATTTAGCACTCCAAACAAAGTCAATATATAAACGCAGGCCCCCCCCCCCCGTTGATGTAGCTTAACCCAAAGCAAGGCACTGAAAA…
>T_AFZ_095@
ACTAATGGCTAATCAGCCCATGCTCACACATAACTGTGCTGTCATACATTTGGTATTTTTTTATTTTGGGGGATGCTTGGACTCAGCTATGGCCGTCAAAGGCCCTGACCCGGAGCATCTATTGTAGCTGGACTTAACTGCATCTTGAGCACCAGCATAATGATAAGCGTGGACATTACAGTCAATGGTCACAGGACATAAATTATATTATATATCCCCCCTTCATAAAAATTTCCCCCTTAAATATCTACCACCACTTTTAACAGACTTTTCCCTAGATACTTATTTAAATTTTTCACGCTTTCAATACTCAATTTAGCACTCCAAACAAAGTCAATATATAAACGCAGGCCCCCCCCCCCCGTTGATGTAGCTTAACCCAAAGCAAGGCACTGAAAA…
>T_AFZ_096@
ACTAATGGCTAATCAGCCCATGCTCACACATAACTGTGCTGTCATACATTTGGTATTTTTTTATTTTGGGGGATGCTTGGACTCAGCTATGGCCGTCAAAGGCCCTGACCCGGAGCATCTATTGTAGCTGGACTTAACTGCATCTTGAGCACCAGCATAATGATAAGCGTGGACATTACAGTCAATGGTCACAGGACATAAATTATATTATATATCCCCCCTTCATAAAAATTTCCCCCTTAAATATCTACCACCACTTTTAACAGACTTTTCCCTAGATACTTATTTAAATTTTTCACGCTTTCAATACTCAATTTAGCACTCCAAACAAAGTCAATATATAAACGCAGGCCCCCCCCCCCCGTTGATGTAGCTTAACCCAAAGCAAGGCACTGAAAA…
>T_AFZ_097@
CTATGGCTAATCAGCCCATGCTCACACATAACTGTGCTGTCATACATTTGGTATTTTTTTATTTTGGGGGATGCTTGGACTCAGCTATGGCCGTCAAAGGCCCTGACCCGGAGCATCTATTGTAGCTGGACTTAACTGCATCTTGAGCACCAGCATAATGATAAGCGTGGACATTACAGTCAATGGTCACAGGACATAAATTATATTATATATCCCCCCTTCATAAAAATTTCCCCCTTAAATATCTACCACCACTTTTAACAGACTTTTCCCTAGATACTTATTTAAATTTTTCACGCTTTCAATACTCAATTTAGCACTCCAAACAAAGTCAATATATAAACGCAGGCCCCCCCCCCCCGTTGATGTAGCTTAACCCAAAGCAAGGCACTGAAAATG…
>T_AFZ_098@
ACTAATGGCTAATCAGCCCATGCTCACACATAACTGTGCTGTCATACATTTGGTATTTTTTTATTTTGGGGGATGCTTGGACTCAGCTATGGCCGTCAAAGGCCCTGACCCGGAGCATCTATTGTAGCTGGACTTAACTGCATCTTGAGCACCAGCATAATGATAAGCGTGGACATTACAGTCAATGGTCACAGGACATAAATTATATTATATATCCCCCCTTCATAAAAATTTCCCCCTTAAATATCTACCACCACTTTTAACAGACTTTTCCCTAGATACTTATTTAAATTTTTCACGCTTTCAATACTCAATTTAGCACTCCAAACAAAGTCAATATATAAACGCAGGCCCCCCCCCCCCGTTGATGTAGCTTAACCCAAAGCAAGGCACTGAAAA…
>T_AFZ_099@
ACTAATGGCTAATCAGCCCATGCTCACACATAACTGTGCTGTCATACATTTGGTATTTTTTTATTTTGGGGGATGCTTGGACTCAGCTATGGCCGTCAAAGGCCCCGACCCGGAGCATCTATTGTAGCTGGACTTAACTGCATCTTGAGCACCAGCATAATGATAAGCGTGGACATTACAGTCAATGGTCACAGGACATAAATTATATTATATATCCCCCCTTCATAAAAATTTCCCCCTTAAATATCTACCACCACTTTTAACAGACTTTTCCCTAGATACTTATTTAAATTTTTCACGCTTTCAATACTCAATTTAGCACTCCAAACAAAGTCAATATATAAACGCAGGCCCCCCCCCCCCGTTGATGTAGCTTAACCCAAAGCAAGGCACTGAAAA…
>T_AFZ_100@
ACTAATGGCTAATCAGCCCATGCTCACACATAACTGTGCTGTCATACATTTGGTATTTTTTTATTTTGGGGGATGCTTGGACTCAGCTATGGCCGTCAAAGGCCCTGACCCGGAGCATCTATTGTAGCTGGACTTAACTGCATCTTGAGCACCAGCATAATGATAAGCGTGGACATTACAGTCAATGGTCACAGGACATAAATTATATTATATATCCCCCCTTCATAAAAATTTCCCCCTTAAATATCTACCACCACTTTTAACAGACTTTTCCCTAGATACTTATTTAAATTTTTCACGCTTTCAATACTCAATTTAGCACTCCAAACAAAGTCAATATATAAACGCAGGCCCCCCCCCCCCGTTGATGTAGCTTAACCCAAAGCAAGGCACTGAAAA…
>T_AFZ_101@
ACTAATGGCTAATCAGCCCATGCTCACACATAACTGTGCTGTCATACATTTGGTATTTTTTTATTTTGGGGGATGCTTGGACTCAGCTATGGCCGTCAAAGGCCCTGACCCGGAGCATCTATTGTAGCTGGACTTAACTGCATCTTGAGCACCAGCATAATGATAAGCGTGGGCATTACAGTCAATGGTCACAGGACATAAATTATATTATATATCCCCCCTTCATAAAAATTTCCCCCTTAAATATCTACCACCACTTTTAACAGACTTTTCCCTAGATACTTATTTAAATTTTTCACGCTTTCAATACTCAATTTAGCACTCCAAACAAAGTCAATATATAAACGCAGGCCCCCCCCCCCCGTTGATGTAGCTTAACCCAAAGCAAGGCACTGAAAA…
>T_AST_001@
ACTAATGGCTAATCAGCCCATGCTCACACATAACTGTGCTGTCATACATTTGGTATTTTTTTATTTTGGGGGATGCTTGGACTCAGCTATGGCCGTCAAAGGCCCTGACCCGGAGCATCTATTGTAGCTGGACTTAACTGCATCTTGAGCACCAGCATAATGATAAGCGTGGACATTACAGTCAATGGTCACAGGACATAAATTATATTATATATCCCCCCTTCATAAAAATTTCCCCCTTAAATATCTACCACCACTTTTAACAGACTTTTCCCTAGATACTTATTTAAATTTTTCACGCTTTCAATACTCAATTTAGCACTCCAAACAAAGTCAATATATAAACGCAGGCCCCCCCCCCCGGTTGATGTAGCTTAACCCAAAGCAAGGCACTGAAAA…
>T_AST_002@
ACTAATGGCTAATCAGCCCATGCTCACACATAACTGTGCTGTCATACATTTGGTATTTTTTTATTTTGGGGGATGCTTGGACTCAGCTATGGCCGTCAAAGGCCCTGACCCGGAGCATCTATTGTAGCTGGACTTAACTGCATCTTGAGCACCAGCATAATGATAAGCGTGGACATTACAGTCAATGGTCACAGGACATAAATTATATTATATATCCCCCCTTCATAAAAATTTCCCCCTTAAATATCTACCACCACTTTTAACAGACTTTTCCCTAGATACTTATTTAAATTTTTCACGCTTTCAATACTCAATTTAGCACTCCAAACAAAGTCAATATATAAACGCAGGCCCCCCCCCCCCGTTGATGTAGCTTAACCCAAAGCAAGGCACTGAAAA…
>T_AST_003@
ACTAATGGCTAATCAGCCCATGCTCACACATAACTGTGCTGTCATACATTTGGTATTTTTTTATTTTGGGGGATGCTTGGACTCAGCTATGGCCGTCAAAGGCCCTGACCCGGAGCATCTATTGTAGCTGGACTTAACTGCATCTTGAGCACCAGCATAATGATAAGCGTGGACATTACAGTCAATGGTCACAGGACATAAATTATATTATATATCCCCCCTTCATAAAAATTTCCCCCTTAAATATCTACCACCACTTTTAACAGACTTTTCCCTAGATACTTATTTAAATTTTTCACGCTTTCAATACTCAATTTAGCACTCCAAACAAAGTCAATATATAAACGCAGGCCCCCCCCCCCGGTTGATGTAGCTTAACCCAAAGCAAGGCACTGAAAA…
>T_AST_004@
ACTAATGGCTAATCAGCCCATGCTCACACATAACTGTGCTGTCATACATTTGGTATTTTTTTATTTTGGGGGATGCTTGGACTCAGCTATGGCCGTCAAAGGCCCTGACCCGGAGCATCTATTGTAGCTGGACTTAACTGCATCTTGAGCACCAGCATAATGATAAGCGTGGACATTACAGTCAATGGTCACAGGACATAAATTATATTATATATCCCCCCTTCATAAAAATTTCCCCCTTAAATATCTACCACCACTTTTAACAGACTTTTCCCTAGATACTTATTTAAATTTTTCACGCTTTCAATACTCAATTTAGCACTCCAAACAAAGTCAATATATAAACGCAGGCCCCCCCCCCCGGTTGATGTAGCTTAACCCAAAGCAAGGCACTGAAAA…
>T_AST_005@
ACTAATGGCTAATCAGCCCATGCTCACACATAACTGTGCTGTCATACATTTGGTATTTTTTTATTTTGGGGGATGCTTGGACTCAGCTATGGCCGTCAAAGGCCCTGACCCGGAGCATCTATTGTAGCTGGACTTAACTGCATCTTGAGCACCAGCATAATGATAAGCGTGGACATTACAGTCAATGGTCACAGGACATAAATTATATTATATATCCCCCCTTCATAAAAATTTCCCCCTTAAATATCTACCACCACTTTTAACAGACTTTTCCCTAGATACTTATTTAAATTTTTCACGCTTTCAATACTCAATTTAGCACTCCAAACAAAGTCAATATATAAACGCAGGCCCCCCCCCCCGGTTGATGTAGCTTAACCCAAAGCAAGGCACTGAAAA…
>T_AST_006@
ACTAATGGCTAATCAGCCCATGCTCACACATAACTGTGCTGTCATACATTTGGTATTTTTTTATTTTGGGGGATGCTTGGACTCAGCTATGGCCGTCAAAGGCCCTGACCCGGAGCATCTATTGTAGCTGGACTTAACTGCATCTTGAGCACCAGCATAATGATAAGCGTGGACATTACAGTCAATGGTCACAGGACATAAATTATATTATATATCCCCCCTTCATAAAAATTTCCCCCTTAAATATCTACCACCACTTTTAACAGACTTTTCCCTAGATACTTATTTAAATTTTTCACGCTTTCAATACTCAATTTAGCACTCCAAACAAAGTCAATATATAAACGCAGGCCCCCCCCCCCCGTTGATGTAGCTTAACCCAAAGCAAGGCACTGAAAA…
>T_AST_007@
ACTAATGGCTAATCAGCCCATGCTCACACATAACTGTGCTGTCATACATTTGGTATTTTTTTATTTTGGGGGATGCTTGGACTCAGCTATGGCCGTCAAAGGCCCTGACCCGGAGCATCTATTGTAGCTGGACTTAACTGCATCTTGAGCACCAGCATAATGATAAGCGTGGACATTACAGTCAATGGTCACAGGACATAAATTATATTATATATCCCCCCTTCATAAAAATTTCCCCCTTAAATATCTACCACCACTTTTAACAGACTTTTCCCTAGATACTTATTTAAATTTTTCACGCTTTCAATACTCAATTTAGCACTCCAAACAAAGTCAATATATAAACGCAGGCCCCCCCCCCCCGTTGATGTAGCTTAACCCAAAGCAAGGCACTGAAAA…
>T_AST_008@
ACTAATGACTAATCAGCCCATGCTCACACATAACTGTGCTGTCATACATTTGGTATTTTTTTATTTTGGGGGATGCTTGGACTCAGCTATGGCCGTCAAAGGCCCTGACCCGGAGCATCTATTGTAGCTGGACTTAACTGCATCTTGAGCACCAGCATAATGATAAGCGTGGACATTACAGTCAATGGTCACAGGACATAAATTATATTATATATCCCCCCTTCATAAAAATTTCCCCCTTAAATATCTACCACCACTTTTAACAGACTTTTCCCTAGATACTTATTTAAATTTTTCACGCTTTCAATACTCAATTTAGCACTCCAAACAAAGTCAATATATAAACGCAGGCCCCCCCCCCCCGTTGATGTAGCTTAACCCAAAGCAAGGCACTGAAAA…
>T_AST_009@
ACTAATGGCTAATCAGCCCATGCTCACACATAACTGTGCTGTCATACATTTGGTATTTTTTTATTTTGGGGGATGCTTGGACTCAGCTATGGCCGTCAAAGGCCCCGACCCGGAGCATCTATTGTAGCTGGACTTAACTGCATCTTGAGCACCAGCATAATGATAAGCGTGGACATTACAGTCAATGGTCACAGGACATAAATTATATTATATATCCCCCCTTCATAAAAATTTCCCCCTTAAATATCTACCACCACTTTTAACAGACTTTTCCCTAGATACTTATTTAAATTTTTCACGCTTTCAATACTCAATTTAGCACTCCAAACAAAGTCAATATATAAACGCAGGCCCCCCCCCCCCGTTGATGTAGCTTAACCCAAAGCAAGGCACTGAAAA…
>T_AST_010@
ACTAATGGCTAATCAGCCCATGCTCACACATAACTGTGCTGTCATACATTTGGTATTTTTTTATTTTGGGGGATGCTTGGACTCAGCTATGGCCGTCAAAGGCCCTGACCCGGAGCATCTATTGTAGCTGGACTTAACTGCATCTTGAGCACCAGCATAATGATAAGCGTGGACATTACAGTCAATGGTCACAGGACATAAATTATATTATATATCCCCCCTTCATAAAAATTTCCCCCTTAAATATCTACCACCACTTTTAACAGACTTTTCCCTAGATACTTATTTAAATTTTTCACGCTTTCAATACTCAATTTAGCACTCCAAACAAAGTCAATATATAAACGCAGGCCCCCCCCCCCCGTTGATGTAGCTTAACCCAAAGCAAGGCACTGAAAA…
>T_AST_011@
ACTAATGGCTAATCAGCCCATGCTCACACATAACTGTGCTGTCATACATTTGGTATTTTTTTATTTTGGGGGATGCTTGGACTCAGCTATGGCCGTCAAAGGCCCTGACCCGGAGCATCTATTGTAGCTGGACTTAACTGCATCTTGAGCACCAGCATAATGATAAGCGTGGACATTACAGTCAATGGTCACAGGACATAAATTATATTATATATCCCCCCTTCATAAAAATTTCCCCCTTAAATATCTACCACCACTTTTAACAGACTTTTCCCTAGATACTTATTTAAATTTTTCACGCTTTCAATACTCAATTTAGCACTCCAAACAAAGTCAATATATAAACGCAGGCCCCCCCCCCCCGTTGATGTAGCTTAACCCAAAGCAAGGCACTGAAAA…
>T_AST_012@
ACTAATGGCTAATCAGCCCATGCTCACACATAACTGTGCTGTCATACATTTGGTATTTTTTTATTTTGGGGGATGCTTGGACTCAGCTATGGCCGTCAAAGGCCCTGACCCGGAGCATCTATTGTAGCTGGACTTAACTGCATCTTGAGCACCAGCATAATGATAAGCGTGGACATTACAGTCAATGGTCACAGGACATAAATTATATTATATATCCCCCCTTCATAAAAATTTCCCCCTTAAATATCTACCACCACTTTTAACAGACTTTTCCCTAGATACTTATTTAAATTTTTCACGCTTTCAATACTCAATTTAGCACTCCAAACAAAGTCAATATATAAACGCAGGCCCCCCCCCCCCGTTGATGTAGCTTAACCCAAAGCAAGGCACTGAAAA…
>T_AST_013@
ACTAATGGCTAATCAGCCCATGCTCACACATAACTGTGCTGTCATACATTTGGTATTTTTTTATTTTGGGGGATGCTTGGACTCAGCTATGGCCGTCAAAGGCCCTGACCCGGAGCATCTATTGTAGCTGGACTTAACTGCATCTTGAGCACCAGCATAATGATAGGCGTGGACATTACAGTCAATGGTCACAGGACATAAATTATATTATATATCCCCCCTTCATAAAAATTTCCCCCTTAAATATCTACCACCACTTTTAACAGACTTTTCCCTAGATACTTATTTAAATTTTTCACGCTTTCAATACTCAATTTAGCACTCCAAACAAAGTCAATATATAAACGCAGGCCCCCCCCCCCCGTTGATGTAGCTTAACCCAAAGCAAGGCACTGAAAA…
>T_AST_014@
ACTAATGGCTAATCAGCCCATGCTCACACATAACTGTGCTGTCATACATTTGGTATTTTTTTATTTTGGGGGATGCTTGGACTCAGCTATGGCCGTCAAAGGCCCTGACCCGGAGCATCTATTGTAGCTGGACTTAACTGCATCTTGAGCACCAGCATAATGATAAGCGTGGACATTACAGTCAATGGTCACAGGACATAAATTATATTATATATCCCCCCTTCATAAAAATTTCCCCCTTAAATATCTACCACCACTTTTAACAGACTTTTCCCTAGATACTTATTTAAATTTTTCACGCTTTCAATACTCAATTTAGCACTCCAAACAAAGTCAATATATAAACGCAGGCCCCCCCCCCCCGTTGATGTAGCTTAACCCAAAGCAAGGCACTGAAAA…
>T_AST_015@
ACTAATGGCTAATCAGCCCATGCTCACACATAACTGTGCTGTCATACATTTGGTATTTTTTTATTTTGGGGGATGCTTGGACTCAGCTATGGCCGTCAAAGGCCCTGACCCGGAGCATCTATTGTAGCTGGACTTAACTGCATCTTGAGCACCAGCATAATGATAAGCGTGGACATTACAGTCAATGGTCACAGGACATAAATTATATTATATATCCCCCCTTCATAAAAATTTCCCCCTTAAATATCTACCACCACTTTTAACAGACTTTTCCCTAGATACTTATTTAAATTTTTCACGCTTTCAATACTCAATTTAGCACTCCAAACAAAGTCAATATATAAACGCAGGCCCCCCCCCCCCGTTGATGTAGCTTAACCCAAAGCAAGGCACTGAAAA…
>T_AST_016@
ACTAATGGCTAATCAGCCCATGCTCACACATAACTGTGCTGTCATACATTTGGTATTTTTTTATTTTGGGGGATGCTTGGACTCAGCTATGGCCGTCAAAGGCCCTGACCCGGAGCATCTATTGTAGCTGGACTTAACTGCATCTTGAGCACCAGCATAATGATAAGCATGGGCATTACAGTCAATGGTCACAGGACATAAATTATATTATATATCCCCCCTTCATAAAAATTTCCCCCTTAAATATCTACCACCACTTTTAACAGACTTTTCCCTAGATACTTATTTAAATTTTTCACGCTTTCAATACTCAATTTAGCACTCCAAACAAAGTCAATATATAAACGCAGGCCCCCCCCCCCCGTTGATGTAGCTTAACCCAAAGCAAGGCACTGAAAA…
>T_AST_017@
ACTAATGGCTAATCAGCCCATGCTCACACATAACTGTGCTGTCATACATTTGGTATTTTTTTATTTTGGGGGATGCTTGGACTCAGCTATGGCCGTCAAAGGCCCTGACCCGGAGCATCTATTGTAGCTGGACTTAACTGCATCTTGAGCACCAGCATAATGATAAGCGTGGATATTACAGTCAATGGTCACAGGACATAAATTATATTATATATCCCCCCTTCATAAAAATTTCCCCCTTAAATATCTACCACCACTTTTAACAGACTTTTCCCTAGATACTTATTTAAATTTTTCACGCTTTCAATACTCAATTTAGCACTCCAAACAAAGTCAATATATAAACGCAGGCCCCCCCCCCCCGTTGATGTAGCTTAACCCAAAGCAAGGCACTGAAAA…
>T_AST_018@
ACTAATGGCTAATCAGCCCATGCTCACACATAACTGTGCTGTCATACATTTGGTATTTTTTTATTTTGGGGGATGCTTGGACTCAGCTATGGCCGTCAAAGGCCCTGACCCGGAGCATCTATTGTAGCTGGACTTAACTGCATCTTGAGCACCAGCATAATGATAAGCGTGGACATTACAGTCAATGGTCACAGGACATAAATTATATTATATATCCCCCCTTCATAAAAATTTCCCCCTTAAATATCTACCACCACTTTTAACAGACTTTTCCCTAGATACTTATTTAAATTTTTCACGCTTTCAATACTCAATTTAGCACTCCAAACAAAGTCAATATATAAACGCAGGCCCCCCCCCCCCGTTGATGTAGCTTAACCCAAAGCAAGGCACTGAAAA…
>T_AST_019@
ACTAATGGCTAATCAGCCCATGCTCACACATAACTGTGCTGTCATACATTTGGTATTTTTTTATTTTGGGGGATGCTTGGACTCAGCTATGGCCGTCAAAGGCCCTGACCCGGAGCATCTATTGTAGCTGGACTTAACTGCATCTTGAGCACCAGCATAATGATAAGCGTGGACATTACAGTCAATGGTCACAGGACATAAATTATATTATATATCCCCCCTTCATAAAAATTTCCCCCTTAAATATCTACCACCACTTTTAACAGACTTTTCCCTAGATACTTATTTAAATTTTTCACGCTTTCAATACTCAATTTAGCACTCCAAACAAAGTCAATATATAAACGCAGGGCCCCCCCCCCCCGTTGATGTAGCTTAACCCAAAGCAAGGCACTGAAA…
>T_AST_020@
ACTAATGGCTAATCAGCCCATGCTCACACATAACTGTGCTGTCATACATTTGGTATTTTTTTATTTTGGGGGATGCTTGGACTCAGCTATGGCCGTCAAAGGCCCTGACCCGGAGCATCTATTGTAGCTGGACTTAACTGCATCTTGAGCACCAGCATAATGATAAGCGTGGACATTACAGTCAATGGTCACAGGACATAAATTATATTATATATCCCCCCTTCATAAAAATTTCCCCCTTAAATATCTACCACCACTTTTAACAGACTTTTCCCTAGATACTTATTTAAATTTTTCACGCTTTCAATACTCAATTTAGCACTCCAAACAAAGTCAATATATAAACGCAGGCCCCCCCCCCCCGTTGATGTAGCTTAACCCAAAGCAAGGCACTGAAAA…
>T_AST_021@
ACTAATGGCTAATCAGCCCATGCTCACACATAACTGTGCTGTCATACATTTGGTATTTTTTTATTTTGGGGGATGCTTGGACTCAGCTATGGCCGTCAAAGGCCCTGACCCGGAGCATCTATTGTAGCTGGACTTAACTGCATCTTGAGCACCAGCATAATGATAAGCATGGACATTACAGTCAATGGTCACAGGACATAAATTATATTATATATCCCCCCTTCATAAAAATTTCCCCCTTAAATATCTACCACCACTTTTAACAGACTTTTCCCTAGATACTTATTTAAATTTTTCACGCTTTCAATACTCAATTTAGCACTCCAAACAAAGTCAATATATAAACGCAGGCCCCCCCCCCCCGTTGATGTAGCTTAACCCAAAGCAAGGCACTGAAAA…
>T_AST_022@
ACTAATGGCTAATCAGCCCATGCTCACACATAACTGTGCTGTCATACATTTGGTATTTTTTTATTTTGGGGGATGCTTGGACTCAGCTATGGCCGTCAAAGGCCCCGACCCGGAGCATCTATTGTAGCTGGACTTAACTGCATCTTGAGCACCAGCATAATGATAAGCGTGGACATTACAGTCAATGGTCACAGGACATAAATTATATTATATATCCCCCCTTCATAAAAATTTCCCCCTTAAATATCTACCACCACTTTTAACAGACTTTTCCCTAGATACTTATTTAAATTTTTCACGCTTTCAATACTCAATTTAGCACTCCAAACAAAGTCAATATATAAACGCAGGCCCCCCCCCCCCGTTGATGTAGCTTAACCCAAAGCAAGGCACTGAAAA…
>T_EUT_001@
ACTAATGGCTAATCAGCCCATGCTCACACATAACTGTGCTGTCATACATTTGGTATTTTTTTATTTTGGGGGATGCTTGGACTCAGCTATGGCCGTCAAAGGCCCTGACCCGGAGCATCTATTGTAGCTGGACTTAACTGCATCTTGAGCACCAGCATAATGATAAGCGTGGACATTACAGTCAATGGTCACAGGACATAAATTATATTATATATCCCCCCTTCATAAAAATTTCCCCCTTAAATATCTACCACCACTTTTAACAGACTTTTCCCTAGATACTTATTTAAATTTTTCACGCTTTCAATACTCAATTTAGCACTCCAAACAAAGTCAATATATAAACGCAGGCCCCCCCCCCCCGTTGATGTAGCTTAACCCAAAGCAAGGCACTGAAAA…
>T_EUT_002@
ACTAATGGCTAATCAGCCCATGCTCACACATAACTGTGCTGTCATACATTTGGTATTTTTTTATTTTGGGGGATGCTTGGACTCAGCTATGGCCGTCAAAGGCCCTGACCCGGAGCATCTATTGTAGCTGGACTTAACTGCATCTTGAGCACCAGCATAATGATAAGCATGGACATTACAGTCAATGGTCACAGGACATAAATTATATTATATATCCCCCCTTCATAAAAATTTCCCCCTTAAATATCTACCACCACTTTTAACAGACTTTTCCCTAGATACTTATTTAAATTTTTCACGCTTTCAATACTCAATTTAGCACTCCAAACAAAGTCAATATATAAACGCAGGCCCCCCCCCCCGGTTGATGTAGCTTAACCCAAAGCAAGGCACTGAAAA…
>T_EUT_003@
ACTAATGGCTAATCAGCCCATGCTCACACATAACTGTGCTGTCATACATTTGGTATTTTTTTATTTTGGGGGATGCTTGGACTCAGCTATGGCCGTCAAAGGCCCTGACCCGGAGCATCTATTGTAGCTGGACTTAACTGCATCTTGAGCACCAGCATAATGATAAGCGTGGACATTACAGTCAATGGTCACAGGACATAAATTATATTATATATCCCCCCTTCATAAAAATTTCCCCCTTAAATATCTACCACCACTTTTAACAGACTTTTCCCTAGATACTTATTTAAATTTTTCACGCTTTCAATACTCAATTTAGCACTCCAAACAAAGTCAATATATAAACGCAGGCCCCCCCCCCCCGTTGATGTAGCTTAACCCAAAGCAAGGCACTGAAAA…
>T_EUT_004@
ACTAATGGCTAATCAGCCCATGCTCACACATAACTGTGCTGTCATACATTTGGTATTTTTTTATTTTGGGGGATGCTTGGACTCAGCTATGGCCGTCAAAGGCCCTGACCCGGAGCATCTATTGTAGCTGGACTTAACTGCATCTTGAGCACCAGCATAATGATAAGCATGGACATTACAGTCAATGGTCACAGGACATAAATTATATTATATATCCCCCCTTCATAAAAATTTCCCCCTTAAATATCTACCACCACTTTTAACAGACTTTTCCCTAGATACTTATTTAAATTTTTCACGCTTTCAATACTCAATTTAGCACTCCAAACAAAGTCAATATATAAACGCAGGCCCCCCCCCCCGGTTGATGTAGCTTAACCCAAAGCAAGGCACTGAAAA…
>T_EUT_005@
ACTAATGGCTAATCAGCCCATGCTCACACATAACTGTGCTGTCATACATTTGGTATTTTTTTATTTTGGGGGATGCTTGGACTCAGCTATGGCCGTCAAAGGCCCTGACCCGGAGCATCTATTGTAGCTGGACTTAACTGCATCTTGAGCACCAGCATAATGATAAGCGTGGACATTACAGTCAATGGTCACAGGACATAAATTATATTATATATCCCCCCTTCATAAAAATTTCCCCCTTAAATATCTACCACCACTTTTAACAGACTTTTCCCTAGATACTTATTTAAATTTTTCACGCTTTCAATACTCAATTTAGCACTCCAAACAAAGTCAATATATAAACGCAGGCCCCCCCCCCCGGTTGATGTAGCTTAACCCAAAGCAAGGCACTGAAAA…
>T_EUT_006@
ACTAATGGCTAATCAGCCCATGCTCACACATAACTGTGCTGTCATACATTTGGTATTTTTTTATTTTGGGGGATGCTTGGACTCAGCTATGGCCGTCAAAGGCCCTGACCCGGAGCATCTATTGTAGCTGGACTTAACTGCATCTTGAGCACCAGCATAATGATAAGCGTGGACATTACAGTCAATGGTCACAGGACATAAATTATATTATATATCCCCCCTTCATAAAAATTTCCCCCTTAAATATCTACCACCACTTTTAACAGACTTTTCCCTAGATACTTATTTAAATTTTTCACGCTTTCAATACTCAATTTAGCACTCCAAACAAAGTCAATATATAAACGCAGGCCCCCCCCCCCCGTTGATGTAGCTTAACCCAAAGCAAGGCACTGAAAA…
>T_EUT_007@
ACTAATGGCTAATCAGCCCATGCTCACACATAACTGTGCTGTCATACATTTGGTATTTTTTTATTTTGGGGGATGCTTGGACTCAGCTATGGCCGTCAAAGGCCCTGACCCGGAGCATCTATTGTAGCTGGACTTAACTGCATCTTGAGCACCAGCATAATGATAAGCGTGGACATTACAGTCAATGGTCACAGGACATAAATTATATTATATATCCCCCCTTCATAAAAATTTCCCCCTTAAATATCTACCACCACTTTTAACAGACTTTTCCCTAGATACTTATTTAAATTTTTCACGCTTTCAATACTCAATTTAGCACTCCAAACAAAGTCAATATATAAACGCAGGCCCCCCCCCCCCGTTGATGTAGCTTAACCCAAAGCAAGGCACTGAAAA…
>T_EUT_008@
ACTAATGGCTAATCAGCCCATGCTCACACATAACTGTGCTGTCATACATTTGGTATTTTTTTATTTTGGGGGATGCTTGGACTCAGCTATGGCCGTCAAAGGCCCTGACCCGGAGCATCTATTGTAGCTGGACTTAACTGCATCTTGAGCACCAGCATAATGATAAGCGTGGACATTACAGTCAATGGTCACAGGACATAAATTATATTATATATCCCCCCTTCATAAAAATTTCCCCCTTAAATATCTACCACCACTTTTAACAGACTTTTCCCTAGATACTTATTTAAATTTTTCACGCTTTCAATACTCAATTTAGCACTCCAAACAAAGTCAATATATAAACGCAGGCCCCCCCCCCCCGTTGATGTAGCTTAACCCAAAGCAAGGCACTGAAAA…
>T_EUT_009@
ACTAATGGCTAATCAGCCCATGCTCACACATAACTGTGCTGTCATACATTTGGTATTTTTTTATTTTGGGGGATGCTTGGACTCAGCTATGGCCGTCAAAGGCCCTGACCCGGAGCATCTATTGTAGCTGGACTTAACTGCATCTTGAGCACCAGCATAATGATAAGCGTGGACATTACAGTCAATGGTCACAGGACATAAATTATATTATATATCCCCCCTTCATAAAAATTTCCCCCTTAAATATCTACCACCACTTTTAACAGACTTTTCCCTAGATACTTATTTAAATTTTTCACGCTTTCAATACTCAATTTAGCACTCCAAACAAAGTCAATATATAAACGCAGGCCCCCCCCCCCCGTTGATGTAGCTTAACCCAAAGCAAGGCACTGAAAA…
>T_EUT_010@
ACTAATGGCTAATCAGCCCATGCTCACACATAACTGTGCTGTCATACATTTGGTATTTTTTTATTTTGGGGGATGCTTGGACTCAGCTATGGCCGTCAAAGGCCCTGACCCGGAGCATCTATTGTAGCTGGACTTAACTGCATCTTGAGCACCAGCATAATGATAAGCGTGGACATTACAGTCAATGGTCACAGGACATAAATTATATTATATATCCCCCCTTCATAAAAATTTCCCCCTTAAATATCTACCACCACTTTTAACAGACTTTTCCCTAGATACTTATTTAAATTTTTCACGCTTTCAATACTCAATTTAGCACTCCAAACAAAGTCAATATATAAACGCAGGCCCCCCCCCCCGGTTGATGTAGCTTAACCCAAAGCAAGGCACTGAAAA…
>T_EUT_011@
ACTAATGGCTAATCAGCCCATGCTCACACATAACTGTGCTGTCATACATTTGGTATTTTTTTATTTTGGGGGATGCTTGGACTCAGCTATGGCCGTCAAAGGCCCTGACCCGGAGCATCTATTGTAGCTGGACTTAACTGCATCTTGAGCACCAGCATAATGATAAGCGTGGACATTACAGTCAATGGTCACAGGACATAAATTATATTATATATCCCCCCTTCATAAAAATTTCCCCCTTAAATATCTACCACCACTTTTAACAGACTTTTCCCTAGATACTTATTTAAATTTTTCACGCTTTCAATACTCAATTTAGCACTCCAAACAAAGTCAATATATAAACGCAGGCCCCCCCCCCCGGTTGATGTAGCTTAACCCAAAGCAAGGCACTGAAAA…
>T_EUT_012@
ACTAATGGCTAATCAGCCCATGCTCACACATAACTGTGCTGTCATACATTTGGTATTTTTTTATTTTGGGGGATGCTTGGACTCAGCTATGGCCGTCAAAGGCCCTGACCCGGAGCATCTATTGTAGCTGGACTTAACTGCATCTTGAGCACCAGCATAATGATAAGCGTGGACATTACAGTCAATGGTCACAGGACATAAATTATATTATATATCCCCCCTTCATAAAAATTTCCCCCTTAAATATCTACCACCACTTTTAACAGACTTTTCCCTAGATACTTATTTAAATTTTTCACGCTTTCAATACTCAATTTAGCACTCCAAACAAAGTCAATATATAAACGCAGGCCCCCCCCCCCGGTTGATGTAGCTTAACCCAAAGCAAGGCACTGAAAA…
>T_EUT_013@
ACTAATGGCTAATCAGCCCATGCTCACACATAACTGTGCTGTCATACATTTGGTATTTTTTTATTTTGGGGGATGCTTGGACTCAGCTATGGCCGTCAAAGGCCCTGACCCGGAGCATCTATTGTAGCTGGACTTAACTGCATCTTGAGCACCAGCATAATGATAAGCGTGGACATTACAGTCAATGGTCACAGGACATAAATTATATTATATATCCCCCCTTCATAAAAATTTCCCCCTTAAATATCTACCACCACTTTTAACAGACTTTTCCCTAGATACTTATTTAAATTTTTCACGCTTTCAATACTCAATTTAGCACTCCAAACAAAGTCAATATATAAACGCAGGCCCCCCCCCCCGGTTGATGTAGCTTAACCCAAAGCAAGGCACTGAAAA…
>T_EUT_014@
ACTAATGGCTAATCAGCCCATGCTCACACATAACTGTGCTGTCATACATTTGGTATTTTTTTATTTTGGGGGATGCTTGGACTCAGCTATGGCCGTCAAAGGCCCTGACCCGGAGCATCTATTGTAGCTGGACTTAACTGCATCTTGAGCACCAGCATAATGATAAGCGTGGACATTACAGTCAATGGTCACAGGACATAAATTATATTATATATCCCCCCTTCATAAAAATTTCCCCCTTAAATATCTACCACCACTTTTAACAGACTTTTCCCTAGATACTTATTTAAATTTTTCACGCTTTCAATACTCAATTTAGCACTCCAAACAAAGTCAATATATAAACGCAGGCCCCCCCCCCCCGTTGATGTAGCTTAACCCAAAGCAAGGCACTGAAAA…
>T_EUT_015@
ACTAATGGCTAATCAGCCCATGCTCACACATAACTGTGCTGTCATACATTTGGTATTTTTTTATTTTGGGGGATGCTTGGACTCAGCTATGGCCGTCAAAGGCCCTGACCCGGAGCATCTATTGTAGCTGGACTTAACTGCATCTTGAGCACCAGCATAATGATAAGCGTGGACATTACAGTCAATGGTCACAGGACATAAATTATATTATATATCCCCCCTTCATAAAAATTTCCCCCTTAAATATCTACCACCACTTTTAACAGACTTTTCCCTAGATACTTATTTAAATTTTTCACGCTTTCAATACTCAATTTAGCACTCCAAACAAAGTCAATATATAAACGCAGGCCCCCCCCCCCGGTTGATGTAGCTTAACCCAAAGCAAGGCACTGAAAA…
>T_EUT_016@
ACTAATGGCTAATCAGCCCATGCTCACACATAACTGTGCTGTCATACATTTGGTATTTTTTTATTTTGGGGGATGCTTGGACTCAGCTATGGCCGTCAAAGGCCCTGACCCGGAGCATCTATTGTAGCTGGACTTAACTGCATCTTGAGCACCAGCATAATGATAAGCATGGACATTACAGTCAATGGTCACAGGACATAAATTATATTATATATCCCCCCTTCATAAAAATTTCCCCCTTAAATATCTACCACCACTTTTAACAGACTTTTCCCTAGATACTTATTTAAATTTTTCACGCTTTCAATACTCAATTTAGCACTCCAAACAAAGTCAATATATAAACGCAGGCCCCCCCCCCCCGTTGATGTAGCTTAACCCAAAGCAAGGCACTGAAAA…
>T_EUT_017@
ACTAATGGCTAATCAGCCCATGCTCACACATAACTGTGCTGTCATACATTTGGTATTTTTTTATTTTGGGGGATGCTTGGACTCAGCTATGGCCGTCAAAGGCCCTGACCCGGAGCATCTATTGTAGCTGGACTTAACTGCATCTTGAGCACCAGCATAATGATAAGCGTGGACATTACAGTCAATGGTCACAGGACATAAATTATATTATATATCCCCCCTTCATAAAAATTTCCCCCTTAAATATCTACCACCACTTTTAACAGACTTTTCCCTAGATACTTATTTAAATTTTTCACGCTTTCAATACTCAATTTAGCACTCCAAACAAAGTCAATATATAAACGCAGGCCCCCCCCCCCCGTTGATGTAGCTTAACCCAAAGCAAGGCACTGAAAA…
>T_EUT_018@
ACTAATGGCTAATCAGCCCATGCTCACACATAACTGTGCTGTCATACATTTGGTATTTTTTTATTTTGGGGGATGCTTGGACTCAGCTATGGCCGTCAAAGGCCCTGACCCGGAGCATCTATTGTAGCTGGACTTAACTGCATCTTGAGCACCAGCATAATGATAAGCATGGACATTACAGTCAATGGTCACAGGACATAAATTATATTATATATCCCCCCTTCATAAAAATTTCCCCCTTAAATATCTACCACCACTTTTAACAGACTTTTCCCTAGATACTTATTTAAATTTTTCACGCTTTCAATACTCAATTTAGCACTCCAAACAAAGTCAATATATAAACGCAGGCCCCCCCCCCCCGTTGATGTAGCTTAACCCAAAGCAAGGCACTGAAAA…
>T_EUT_019@
ACTAATGGCTAATCAGCCCATGCTCACACATAACTGTGCTGTCATACATTTGGTATTTTTTTATTTTGGGGGATGCTTGGACTCAGCTATGGCCGTCAAAGGCCCTGACCCGGAGCATCTATTGTAGCTGGACTTAACTGCATCTTGAGCACCAGCATAATGATAAGCGTGGACATTACAGTCAATGGTCACAGGACATAAATTATATTATATATCCCCCCTTCATAAAAATTTCCCCCTTAAATATCTACCACCACTTTTAACAGACTTTTCCCTAGATACTTATTTAAATTTTTCACGCTTTCAATACTCAATTTAGCACTCCAAACAAAGTCAATATATAAACGCAGGCCCCCCCCCCCCGTTGATGTAGCTTAACCCAAAGCAAGGCACTGAAAA…
>T_EUT_020@
ACTAATGGCTAATCAGCCCATGCTCACACATAACTGTGCTGTCATACATTTGGTATTTTTTTATTTTGGGGGATGCTTGGACTCAGCTATGGCCGTCAAAGGCCCTGACCCGGAGCATCTATTGTAGCTGGACTTAACTGCATCTTGAGCACCAGCATAATGATAAGCGTGGACATTACAGTCAATGGTCACAGGACATAAATTATATTATATATCCCCCCTTCATAAAAATTTCCCCCTTAAATATCTACCACCACTTTTAACAGACTTTTCCCTAGATACTTATTTAAATTTTTCACGCTTTCAATACTCAATTTAGCACTCCAAACAAAGTCAATATATAAACGCAGGCCCCCCCCCCCCGTTGATGTAGCTTAACCCAAAGCAAGGCACTGAAAA…
>T_EUT_021@
ACTGATGACTAATCAGCCCATGCTCACACATAACTGTGCTGTCATACATTTGGTATTTTTTTATTTTGGGGGATGCTTGGACTCAGCTATGGCCGTCAAAGGCCCTGACCCGGAGCATCTATTGTAGCTGGACTTAACTGCATCTTGAGCACCAGCATAATGATAAGCATGGGCATTACAGTCAATGGTCACAGGACATAAATTATATTATATATCCCCCCTTCATAAAAATTTCCCCCTTAAATATCTACCACCACTTTTAACAGACTTTTCCCTAGATACTTATTTAAATTTTTCACGCTTTCAATACTCAATTTAGCACTCCAAACAAAGTCAATATATAAACGCAGGCCCCCCCCCCCCGTTGATGTAGCTTAACCCAAAGCAAGGCACTGAAAA…
>T_EUT_022@
ACTAATGGCTAATCAGCCCATGCTCACACATAACTGTGCTGTCATACATTTGGTATTTTTTTATTTTGGGGGATGCTTGGACTCAGCTATGGCCGTCAAAGGCCCTGACCCGGAGCATCTATTGTAGCTGGACTTAACTGCATCTTGAGCACCAGCATAATGATAAGCGTGGACATTACAGTCAATGGTCACAGGACATAAATTATATTATATATCCCCCCTTCATAAAAATTTCCCCCTTAAATATCTACCACCACTTTTAACAGACTTTTCCCTAGATACTTATTTAAATTTTTCACGCTTTCAATACTCAATTTAGCACTCCAAACAAAGTCAATATATAAACGCAGGCCCCCCCCCCCCGTTGATGTAGCTTAACCCAAAGCAAGGCACTGAAAA…
>T_EUT_023@
ACTAATGGCTAATCAGCCCATGCTCACACATAACTGTGCTGTCATACATTTGGTATTTTTTTATTTTGGGGGATGCTTGGACTCAGCTATGGCCGTCAAAGGCCCTGACCCGGAGCATCTATTGTAGCTGGACTTAACTGCATCTTGAGCACCAGCATAATGATAAGCATGGACATTACAGTCAATGGTCACAGGACATAAATTATATTATATATCCCCCCTTCATAAAAATTTCCCCCTTAAATATCTACCACCACTTTTAACAGACTTTTCCCTAGATACTTATTTAAATTTTTCACGCTTTCAATACTCAATTTAGCACTCCAAACAAAGTCAATATATAAACGCAGGCCCCCCCCCCCGGTTGATGTAGCTTAACCCAAAGCAAGGCACTGAAAA…
>T_EUT_024@
ACTAATGGCTAATCAGCCCATGCTCACACATAACTGTGCTGTCATACATTTGGTATTTTTTTATTTTGGGGGATGCTTGGACTCAGCTATGGCCGTCAAAGGCCCTGACCCGGAGCATCTATTGTAGCTGGACTTAACTGCATCTTGAGCACCAGCATAATGATAAGCATGGACATTACAGTCAATGGTCACAGGACATAAATTATATTATATATCCCCCCTTCATAAAAATTTCCCCCTTAAATATCTACCACCACTTTTAACAGACTTTTCCCTAGATACTTATTTAAATTTTTCACGCTTTCAATACTCAATTTAGCACTCCAAACAAAGTCAATATATAAACGCAGGCCCCCCCCCCCGGTTGATGTAGCTTAACCCAAAGCAAGGCACTGAAAA…
>T_EUT_025@
ACTAATGGCTAATCAGCCCATGCTCACACATAACTGTGCTGTCATACATTTGGTATTTTTTTATTTTGGGGGATGCTTGGACTCAGCTATGGCCGTCAAAGGCCCTGACCCGGAGCATCTATTGTAGCTGGACTTAACTGCATCTTGAGCACCAGCATAATGATAAGCGTGGACATTACAGTCAATGGTCACAGGACATAAATTATATTATATATCCCCCCTTCATAAAAATTTCCCCCTTAAATATCTACCACCACTTTTAACAGACTTTTCCCTAGATACTTATTTAAATTTTTCACGCTTTCAATACTCAATTTAGCACTCCAAACAAAGTCAATATATAAACGCAGGCCCCCCCCCCCCGTTGATGTAGCTTAACCCAAAGCAAGGCACTGAAAA…
>T_EUT_026@
ACTAATGGCTAATCAGCCCATGCTCACACATAACTGTGCTGTCATACATTTGGTATTTTTTTATTTTGGGGGATGCTTGGACTCAGCTATGGCCGTCAAAGGCCCTGACCCGGAGCATCTATTGTAGCTGGACTTAACTGCATCTTGAGCACCAGCATAATGATAAGCGTGGACATTACAGTCAATGGTCACAGGACATAAATTATATTATATATCCCCCCTTCATAAAAATTTCCCCCTTAAATATCTACCACCACTTTTAACAGACTTTTCCCTAGATACTTATTTAAATTTTTCACGCTTTCAATACTCAATTTAGCACTCCAAACAAAGTCAATATATAAACGCAGGCCCCCCCCCCCCGTTGATGTAGCTTAACCCAAAGCAAGGCACTGAAAA…
>T_EUT_027@
ACTAATGGCTAATCAGCCCATGCTCACACATAACTGTGCTGTCATACATTTGGTATTTTTTTATTTTGGGGGATGCTTGGACTCAGCTATGGCCGTCAAAGGCCCTGACCCGGAGCATCTATTGTAGCTGGACTTAACTGCATCTTGAGCACCAGCATAATGATAAGCGTGGACATTACAGTCAATGGTCACAGGACATAAATTATATTATATATCCCCCCTTCATAAAAATTTCCCCCTTAAATATCTACCACCACTTTTAACAGACTTTTCCCTAGATACTTATTTAAATTTTTCACGCTTTCAATACTCAATTTAGCACTCCAAACAAAGTCAATATATAAACGCAGGCCCCCCCCCCCCGTTGATGTAGCTTAACCCAAAGCAAGGCACTGAAAA…
>T_EUT_028@
ACTAATGGCTAATCAGCCCATGCTCACACATAACTGTGCTGTCATACATTTGGTATTTTTTTATTTTGGGGGATGCTTGGACTCAGCTATGGCCGTCAAAGGCCCTGACCCGGAGCATCTATTGTAGCTGGACTTAACTGCATCTTGAGCACCAGCATAATGATAAGCGTGGACATTACAGTCAATGGTCACAGGACATAAATTATATTATATATCCCCCCTTCATAAAAATTTCCCCCTTAAATATCTACCACCACTTTTAACAGACTTTTCCCTAGATACTTATTTAAATTTTTCACGCTTTCAATACTCAATTTAGCACTCCAAACAAAGTCAATATATAAACGCAGGCCCCCCCCCCCCGTTGATGTAGCTTAACCCAAAGCAAGGCACTGAAAA…
>T_EUT_029@
ACTAATGGCTAATCAGCCCATGCTCACACATAACTGTGCTGTCATACATTTGGTATTTTTTTATTTTGGGGGATGCTTGGACTCAGCTATGGCCGTCAAAGGCCCTGACCCGGAGCATCTATTGTAGCTGGACTTAACTGCATCTTGAGCACCAGCATAATGATAAGCGTGGACATTACAGTCAATGGTCACAGGACATAAATTATATTATATATCCCCCCTTCATAAAAATTTCCCCCTTAAATATCTACCACCACTTTTAACAGACTTTTCCCTAGATACTTATTTAAATTTTTCACGCTTTCAATACTCAATTTAGCACTCCAAACAAAGTCAATATATAAACGCAGGCCCCCCCCCCCCGTTGATGTAGCTTAACCCAAAGCAAGGCACTGAAAA…
>T_EUT_030@
ACTAATGGCTAATCAGCCCATGCTCACACATAACTGTGCTGTCATACATTTGGTATTTTTTTATTTTGGGGGATGCTTGGACTCAGCTATGGCCGTCAAAGGCCCTGACCCGGAGCATCTATTGTAGCTGGACTTAACTGCATCTTGAGCACCAGCATAATGATAAGCATGGACATTACAGTCAATGGTCACAGGACATAAATTATATTATATATCCCCCCTTCATAAAAATTTCCCCCTTAAATATCTACCACCACTTTTAACAGACTTTTCCCTAGATACTTATTTAAATTTTTCACGCTTTCAATACTCAATTTAGCACTCCAAACAAAGTCAATATATAAACGCAGGCCCCCCCCCCCGGTTGATGTAGCTTAACCCAAAGCAAGGCACTGAAAA…
>T_HYB_001@
ACTAATGGCTAATCAGCCCATGCTCACACATAACTGTGCTGTCATACATTTGGTATTTTTTTATTTTGGGGGATGCTTGGACTCAGCTATGGCCGTCAAAGGCCCCGACCCGGAGCATCTATTGTAGCTGGACTTAACTGCATCTTGAGCACCAGCATAATGATAAGCGTGGACATTACAGTCAATGGTCACAGGACATAAATTATATTATATATCCCCCCTTCATAAAAATTTCCCCCTTAAATATCTACCACCACTTTTAACAGACTTTTCCCTAGATACTTATTTAAATTTTTCACGCTTTCAATACTCAATTTAGCACTCCAAACAAAGTCAATATATAAACGCAGGCCCCCCCCCCCCGTTGATGTAGCTTAACCCAAAGCAAGGCACTGAAAA…
>T_HYB_002@
ACTAATGGCTAATCAGCCCATGCTCACACATAACTGTGCTGTCATACATTTGGTATTTTTTTATTTTGGGGGATGCTTGGACTCAGCTATGGCCGTCAAAGGCCCTGACCCGGAGCATCTATTGTAGCTGGACTTAACTGCATCTTGAGCACCAGCATAATGATAAGCGTGGACATTACAGTCAATGGTCACAGGACATAAATTATATTATATATCCCCCCTTCATAAAAATTTCCCCCTTAAATATCTACCACCACTTTTAACAGACTTTTCCCTAGATACTTATTTAAATTTTTCACGCTTTCAATACTCAATTTAGCACTCCAAACAAAGTCAATATATAAACGCAGGCCCCCCCCCCCCGTTGATGTAGCTTAACCCAAAGCAAGGCACTGAAAA…
>T_HYB_003@
ACTAATGGCTAATCAGCCCATGCTCACACATAACTGTGCTGTCATACATTTGGTATTTTTTTATTTTGGGGGATGCTTGGACTCAGCTATGGCCGTCAAAGGCCCTGACCCGGAGCATCTATTGTAGCTGGACTTAACTGCATCTTGAGCACCAGCATAATGATAAGCGTGGACATTACAGTCAATGGTCACAGGACATAAATTATATTATATATCCCCCCTTCATAAAAATTTCCCCCTTAAATATCTACCACCACTTTTAACAGACTTTTCCCTAGATACTTATTTAAATTTTTCACGCTTTCAATACTCAATTTAGCACTCCAAACAAAGTCAATATATAAACGCAGGCCCCCCCCCCCCGTTGATGTAGCTTAACCCAAAGCAAGGCACTGAAAA…
>T_HYB_004@
ACTAATGGCTAATCAGCCCATGCTCACACATAACTGTGCTGTCATACATTTGGTATTTTTTTATTTTGGGGGATGCTTGGACTCAGCTATGGCCGTCAAAGGCCCTGACCCGGAGCATCTATTGTAGCTGGACTTAACTGCATCTTGAGCACCAGCATAATGATAAGCGTGGACATTACAGTCAATGGTCACAGGACATAAATTATATTATATATCCCCCCTTCATAAAAATTTCCCCCTTAAATATCTACCACCACTTTTAACAGACTTTTCCCTAGATACTTATTTAAATTTTTCACGCTTTCAATACTCAATTTAGCACTCCAAACAAAGTCAATATATAAACGCAGGCCCCCCCCCCCCGTTGATGTAGCTTAACCCAAAGCAAGGCACTGAAAA…
>T_HYB_005@
ACTAATGGCTAATCAGCCCATGCTCACACATAACTGTGCTGTCATACATTTGGTATTTTTTTATTTTGGGGGATGCTTGGACTCAGCTATGGCCGTCAAAGGCCCTGACCCGGAGCATCTATTGTAGCTGGACTTAACTGCATCTTGAGCACCAGCATAATGATAAGCGTGGACATTACAGTCAATGGTCACAGGACATAAATTATATTATATATCCCCCCTTCATAAAAATTTCCCCCTTAAATATCTACCACCACTTTTAACAGACTTTTCCCTAGATACTTATTTAAATTTTTCACGCTTTCAATACTCAATTTAGCACTCCAAACAAAGTCAATATATAAACGCAGGCCCCCCCCCCCCGTTGATGTAGCTTAACCCAAAGCAAGGCACTGAAAA…
>T_HYB_006@
ACTAATGGCTAATCAGCCCATGCTCACACATAACTGTGCTGTCATACATTTGGTATTTTTTTATTTTGGGGGATGCTTGGACTCAGCTATGGCCGTCAAAGGCCCTGACCCGGAGCATCTATTGTAGCTGGACTTAACTGCATCTTGAGCACCAGCATAATGATAAGCGTGGACATTACAGTCAATGGTCACAGGACATAAATTATATTATATATCCCCCCTTCATAAAAATTTCCCCCTTAAATATCTACCACCACTTTTAACAGACTTTTCCCTAGATACTTATTTAAATTTTTCACGCTTTCAATACTCAATTTAGCACTCCAAACAAAGTCAATATATAAACGCAGGCCCCCCCCCCCCGTTGATGTAGCTTAACCCAAAGCAAGGCACTGAAAA…
>T_HYB_007@
CTAATGGCTAATCAGCCCATGCTCACACATAACTGTGCTGTCATACATTTGGTATTTTTTTATTTTGGGGGATGCTTGGACTCAGCTATGGCCGTCAAAGGCCCTGACCCGGAGCATCTATTGTAGCTGGACTTAACTGCATCTTGAGCACCAGCATAATGATAAGCGTGGACATTACAGTCAATGGTCACAGGACATAAATTATATTATATATCCCCCCTTCATAAAAATTTCCCCCTTAAATATCTACCACCACTTTTAACAGACTTTTCCCTAGATACTTATTTAAATTTTTCACGCTTTCAATACTCAATTTAGCACTCCAAACAAAGTCAATATATAAACGCAGGGCCCCCCCCCCCCGTTGATGTAGCTTAACCCAAAGCAAGGCACTGAAAA…
>T_HYB_008@
ACTAATGGCTAATCAGCCCATGCTCACACATAACTGTGCTGTCATACATTTGGTATTTTTTTATTTTGGGGGATGCTTGGACTCAGCTATGGCCGTCAAAGGCCCTGACCCGGAGCATCTATTGTAGCTGGACTTAACTGCATCTTGAGCACCAGCATAATGATAAGCGTGGACATTACAGTCAATGGTCACAGGACATAAATTATATTATATATCCCCCCTTCATAAAAATTTCCCCCTTAAATATCTACCACCACTTTTAACAGACTTTTCCCTAGATACTTATTTAAATTTTTCACGCTTTCAATACTCAATTTAGCACTCCAAACAAAGTCAATATATAAACGCAGGCCCCCCCCCCCCGTTGATGTAGCTTAACCCAAAGCAAGGCACTGAAAA…
>T_HYB_009@
ACTAATGGCTAATCAGCCCATGCTCACACATAACTGTGCTGTCATACATTTGGTATTTTTTTATTTTGGGGGATGCTTGGACTCAGCTATGGCCGTCAAAGGCCCTGACCCGGAGCATCTATTGTAGCTGGACTTAACTGCATCTTGAGCACCAGCATAATGATAAGCGTGGACATTACAGTCAATGGTCACAGGACATAAATTATATTATATATCCCCCCTTCATAAAAATTTCCCCCTTAAATATCTACCACCACTTTTAACAGACTTTTCCCTAGATACTTATTTAAATTTTTCACGCTTTCAATACTCAATTTAGCACTCCAAACAAAGTCAATATATAAACGCAGGCCCCCCCCCCCCGTTGATGTAGCTTAACCCAAAGCAAGGCACTGAAAA…
>T_HYB_010@
ACTAATGGCTAATCAGCCCATGCTCACACATAACTGTGCTGTCATACATTTGGTATTTTTTTATTTTGGGGGATGCTTGGACTCAGCTATGGCCGTCAAAGGCCCTGACCCGGAGCATCTATTGTAGCTGGACTTAACTGCATCTTGAGCACCAGCATAATGATAAGCGTGGGCATTACAGTCAATGGTCACAGGACATAAATTATATTATATATCCCCCCTTCATAAAAATTTCCCCCTTAAATATCTACCACCACTTTTAACAGACTTTTCCCTAGATACTTATTTAAATTTTTCACGCTTTCAATACTCAATTTAGCACTCCAAACAAAGTCAATATATAAACGCAGGCCCCCCCCCCCCGTTGATGTAGCTTAACCCAAAGCAAGGCACTGAAAA…
>T_HYB_011@
ACTAATGGCTAATCAGCCCATGCTCACACATAACTGTGCTGTCATACATTTGGTATTTTTTTATTTTGGGGGATGCTTGGACTCAGCTATGGCCGTCAAAGGCCCTGACCCGGAGCATCTATTGTAGCTGGACTTAACTGCATCTTGAGCACCAGCATAATGATAAGCGTGGACATTACAGTCAATGGTCACAGGACATAAATTATATTATATATCCCCCCTTCATAAAAATTTCCCCCTTAAATATCTACCACCACTTTTAACAGACTTTTCCCTAGATACTTATTTAAAATTTTCACGCTTTCAATACTCAATTTAGCACTCCAAACAAAGTCAATATATAAACGCAGGCCCCCCCCCCCCGTTGATGTAGCTTAACCCAAAGCAAGGCACTGAAAA…
>T_HYB_012@
ACTAATGGCTAATCAGCCCATGCTCACACATAACTGTGCTGTCATACATTTGGTATTTTTTTATTTTGGGGGATGCTTGGACTCAGCTATGGCCGTCAAAGGCCCTGACCCGGAGCATCTATTGTAGCTGGACTTAACTGCATCTTGAGCACCAGCATAATGATAAGCGTGGACATTACAGTCAATGGTCACAGGACATAAATTATATTATATATCCCCCCTTCATAAAAATTTCCCCCTTAAATATCTACCACCACTTTTAACAGACTTTTCCCTAGATACTTATTTAAATTTTTCACGCTTTCAATACTCAATTTAGCACTCCAAACAAAGTCAATATATAAACGCAGGCCCCCCCCCCCCGTTGATGTAGCTTAACCCAAAGCAAGGCACTGAAAA…
>T_HYB_013@
ACTGATGACTAATCAGCCCATGCTCACACATAACTGTGCTGTCATACATTTGGTATTTTTTTATTTTGGGGGATGCTTGGACTCAGCTATGGCCGTCAAAGGCCCTGACCCGGAGCATCTATTGTAGCTGGACTTAACTGCATCTTGAGCACCAGCATAATGATAAGCGTGGACATTACAGTCAATGGTCACAGGACATAAATTATATTATATATCCCCCCTTCATAAAAATTTCCCCCTTAAATATCTACCACCACTTTTAACAGACTTTTCCCTAGATACTTATTTAAATTTTTCACGCTTTCAATACTCAATTTAGCACTCCAAACAAAGTCAATATATAAACGCAGGCCCCCCCCCCCCGTTGATGTAGCTTAACCCAAAGCAAGGCACTGAAAA…
>T_HYB_014@
CTATGGCTAATCAGCCCATGCTCACACATAACTGTGCTGTCATACATTTGGTATTTTTTTATTTTGGGGGATGCTTGGACTCAGCTATGGCCGTCAAAGGCCCTGACCCGGAGCATCTATTGTAGCTGGACTTAACTGCATCTTGAGCACCAGCATAATGATAAGCGTGGACATTACAGTCAATGGTCACAGGACATAAATTATATTATATATCCCCCCTTCATAAAAATTTCCCCCTTAAATATCTACCACCACTTTTAACAGACTTTTCCCTAGATACTTATTTAAATTTTTCACGCTTTCAATACTCAATTTAGCACTCCAAACAAAGTCAATATATAAACGCAGGCCCCCCCCCCCCGTTGATGTAGCTTAACCCAAAGCAAGGCACTGAAAATG…
>T_HYB_015@
ACTAATGGCTAATCAGCCCATGCTCACACATAACTGTGCTGTCATACATTTGGTATTTTTTTATTTTGGGGGATGCTTGGACTCAGCTATGGCCGTCAAAGGCCCTGACCCGGAGCATCTATTGTAGCTGGACTTAACTGCATCTTGAGCACCAGCATAATGATAAGCGTGGACATTACAGTCAATGGTCACAGGACATAAATTATATTATATATCCCCCCTTCATAAAAATTTCCCCCTTAAATATCTACCACCACTTTTAACAGACTTTTCCCTAGATACTTATTTAAATTTTTCACGCTTTCAATACTCAATTTAGCACTCCAAACAAAGTCAATATATAAACGCAGGCCCCCCCCCCCCGTTGATGTAGCTTAACCCAAAGCAAGGCACTGAAAA…
>T_HYB_016@
ACTGATGGCTAATCAGCCCATGCTCACACATAACTGTGCTGTCATACATTTGGTATTTTTTTATTTTGGGGGATGCTTGGACTCAGCTATGGCCGTCAAAGGCCCTGACCCGGAGCATCTATTGTAGCTGGACTTAACTGCATCTTGAGCACCAGCATAATGATAAGCGTGGACATTACAGTCAATGGTCACAGGACATAAATTATATTATATATCCCCCCTTCATAAAAATTTCCCCCTTAAATATCTACCACCACTTTTAACAGACTTTTCCCTAGATACTTATTTAAATTTTTCACGCTTTCAATACTCAATTTAGCACTCCAAACAAAGTCAATATATAAACGCAGGCCCCCCCCCCCGGTTGATGTAGCTTAACCCAAAGCAAGGCACTGAAAA…
>T_HYB_017@
ACTAATGGCTAATCAGCCCATGCTCACACATAACTGTGCTGTCATACATTTGGTATTTTTTTATTTTGGGGGATGCTTGGACTCAGCTATGGCCGTCAAAGGCCCCGACCCGGAGCATCTATTGTAGCTGGACTTAACTGCATCTTGAGCACCAGCATAATGATAAGCGTGGGCATTACAGTCAATGGTCACAGGACATAAATTATATTATATATCCCCCCTTCATAAAAATTTCCCCCTTAAATATCTACCACCACTTTTAACAGACTTTTCCCTAGGTACTTATTTAAATTTTTCACGCTTTCAATACTCAATTTAGCACTCCAAACAAAGTCAATATATAAACGCAGGCCCCCCCCCCCCGTTGATGTAGCTTAACCCAAAGCAAGGCACTGAAAA…
>T_HYB_018@
ACTAATGGCTAATCAGCCCATGCTCACACATAACTGTGCTGTCATACATTTGGTATTTTTTTATTTTGGGGGATGCTTGGACTCAGCTATGGCCGTCAAAGGCCCTGACCCGGAGCATCTATTGTAGCTGGACTTAACTGCATCTTGAGCACCAGCATAATGATAAGCGTGGGCATTACAGTCAATGGTCACAGGACATAAATTATATTATATATCCCCCCTTCATAAAAATTTCCCCCTTAAATATCTACCACCACTTTTAACAGACTTTTCCCTAGATACTTATTTAAATTTTTCACGCTTTCAATACTCAATTTAGCACTCCAAACAAAGTCAATATATAAACGCAGGCCCCCCCCCCCCGTTGATGTAGCTTAACCCAAAGCAAGGCACTGAAAA…
>T_HYB_019@
ACTAATGGCTAATCAGCCCATGCTCACACATAACTGTGCTGTCATACATTTGGTATTTTTTTATTTTGGGGGATGCTTGGACTCAGCTATGGCCGTCAAAGGCCCTGACCCGGAGCATCTATTGTAGCTGGACTTAACTGCATCTTGAGCACCAGCATAATGATAAGCATGGACATTACAGTCAATGGTCACAGGACATAAATTATATTATATATCCCCCCTTCATAAAAATTTCCCCCTTAAATATCTACCACCACTTTTAACAGACTTTTCCCTAGATACTTATTTAAATTTTTCACGCTTTCAATACTCAATTTAGCACTCCAAACAAAGTCAATATATAAACGCAGGCCCCCCCCCCCCGTTGATGTAGCTTAACCCAAAGCAAGGCACTGAAAA…
>T_HYB_020@
ACTAATGGCTAATCAGCCCATGCTCACACATAACTGTGCTGTCATACATTTGGTATTTTTTTATTTTGGGGGATGCTTGGACTCAGCTATGGCCGTCAAAGGCCCTGACCCGGAGCATCTATTGTAGCTGGACTTAACTGCATCTTGAGCACCAGCATAATGATAAGCGTGGACATTACAGTCAATGGTCACAGGACATAAATTATATTATATATCCCCCCTTCATAAAAATTTCCCCCTTAAATATCTACCACCACTTTTAACAGACTTTTCCCTAGATACTTATTTAAATTTTTCACGCTTTCAATACTCAATTTAGCACTCCAAACAAAGTCAATATATAAACGCAGGCCCCCCCCCCCCGTTGATGTAGCTTAACCCAAAGCAAGGCACTGAAAA…
>T_HYB_021@
ACTAATGGCTAATCAGCCCATGCTCACACATAACTGTGCTGTCATACATTTGGTATTTTTTTATTTTGGGGGATGCTTGGACTCAGCTATGGCCGTCAAAGGCCCTGACCCGGAGCATCTATTGTAGCTGGACTTAACTGCATCTTGAGCACCAGCATAATGATAAGCGTGGACATTACAGTCAATGGTCACAGGACATAAATTATATTATATATCCCCCCTTCATAAAAATTTCCCCCTTAAATATCTACCACCACTTTTAACAGACTTTTCCCTAGATACTTATTTAAATTTTTCACGCTTTCAATACTCAATTTAGCACTCCAAACAAAGTCAATATATAAACGCAGGCCCCCCCCCCCCGTTGATGTAGCTTAACCCAAAGCAAGGCACTGAAAA…
>T_HYB_022@
ACTAATGGCTAATCAGCCCATGCTCACACATAACTGTGCTGTCATACATTTGGTATTTTTTTATTTTGGGGGATGCTTGGACTCAGCTATGGCCGTCAAAGGCCCTGACCCGGAGCATCTATTGTAGCTGGACTTAACTGCATCTTGAGCACCAGCATAATGATAAGCGTGGACATTACAGTCAATGGTCACAGGACATAAATTATATTATATATCCCCCCTTCATAAAAATTTCCCCCTTAAATATCTACCACCACTTTTAACAGACTTTTCCCTAGATACTTATTTAAATTTTTCACGCTTTCAATACTCAATTTAGCACTCCAAACAAAGTCAATATATAAACGCAGGCCCCCCCCCCCCGTTGATGTAGCTTAACCCAAAGCAAGGCACTGAAAA…
>T_HYB_023@
ACTAATGGCTAATCAGCCCATGCTCACACATAACTGTGCTGTCATACATTTGGTATTTTTTTATTTTGGGGGATGCTTGGACTCAGCTATGGCCGTCAAAGGCCCTGACCCGGAGCATCTATTGTAGCTGGACTTAACTGCATCTTGAGCACCAGCATAATGATAAGCGTGGACATTACAGTCAATGGTCACAGGACATAAATTATATTATATATCCCCCCTTCATAAAAATTTCCCCCTTAAATATCTACCACCACTTTTAACAGACTTTTCCCTAGATACTTATTTAAATTTTTCACGCTTTCAATACTCAATTTAGCACTCCAAACAAAGTCAATATATAAACGCAGGCCCCCCCCCCCCGTTGATGTAGCTTAACCCAAAGCAAGGCACTGAAAA…
>T_HYB_024@
ACTAATGGCTAATCAGCCCATGCTCACACATAACTGTGCTGTCATACATTTGGTATTTTTTTATTTTGGGGGATGCTTGGACTCAGCTATGGCCGTCAAAGGCCCTGACCCGGAGCATCTATTGTAGCTGGACTTAACTGCATCTTGAGCACCAGCATAATGATAAGCGTGGACATTACAGTCAATGGTCACAGGACATAAATTATATTATATATCCCCCCTTCATAAAAATTTCCCCCTTAAATATCTACCACCACTTTTAACAGACTTTTCCCTAGATACTTATTTAAATTTTTCACGCTTTCAATACTCAATTTAGCACTCCAAACAAAGTCAATATATAAACGCAGGCCCCCCCCCCCCGTTGATGTAGCTTAACCCAAAGCAAGGCACTGAAAA…
>T_HYB_025@
ACTAATGGCTAATCAGCCCATGCTCACACATAACTGTGCTGTCATACATTTGGTATTTTTTTATTTTGGGGGATGCTTGGACTCAGCTATGGCCGTCAAAGGCCCCGACCCGGAGCATCTATTGTAGCTGGACTTAACTGCATCTTGAGCACCAGCATAATGATAAGCGTGGACATTACAGTCAATGGTCACAGGACATAAATTATATTATATATCCCCCCTTCATAAAAATTTCCCCCTTAAATATCTACCACCACTTTTAACAGACTTTTCCCTAGATACTTATTTAAATTTTTCACGCTTTCAATACTCAATTTAGCACTCCAAACAAAGTCAATATATAAACGCAGGCCCCCCCCCCCCGTTGATGTAGCTTAACCCAAAGCAAGGCACTGAAAA…
>T_HYB_026@
ACTAATGGCTAATCAGCCCATGCTCACACATAACTGTGCTGTCATACATTTGGTATTTTTTTATTTTGGGGGATGCTTGGACTCAGCTATGGCCGTCAAAGGCCCCGACCCGGAGCATCTATTGTAGCTGGACTTAACTGCATCTTGAGCACCAGCATAATGATAAGCGTGGACATTACAGTCAATGGTCACAGGACATAAATTATATTATATATCCCCCCTTCATAAAAATTTCCCCCTTAAATATCTACCACCACTTTTAACAGACTTTTCCCTAGATACTTATTTAAATTTTTCACGCTTTCAATACTCAATTTAGCACTCCAAACAAAGTCAATATATAAACGCAGGCCCCCCCCCCCCGTTGATGTAGCTTAACCCAAAGCAAGGCACTGAAAA…
>T_HYB_027@
ACTAATGGCTAATCAGCCCATGCTCACACATAACTGTGCTGTCATACATTTGGTATTTTTTTATTTTGGGGGATGCTTGGACTCAGCTATGGCCGTCAAAGGCCCTGACCCGGAGCATCTATTGTAGCTGGACTTAACTGCATCTTGAGCACCAGCATAATGATAAGCGTGGACATTACAGTCAATGGTCACAGGACATAAATTATATTATATATCCCCCCTTCATAAAAATTTCCCCCTTAAATATCTACCACCACTTTTAACAGACTTTTCCCTAGATACTTATTTAAATTTTTCACGCTTTCAATACTCAATTTAGCACTCCAAACAAAGTCAATATATAAACGCAGGCCCCCCCCCCCCGTTGATGTAGCTTAACCCAAAGCAAGGCACTGAAAA…
>T_HYB_028@
ACTAATGGCTAATCAGCCCATGCTCACACATAACTGTGCTGTCATACATTTGGTATTTTTTTATTTTGGGGGATGCTTGGACTCAGCTATGGCCGTCAAAGGCCCTGACCCGGAGCATCTATTGTAGCTGGACTTAACTGCATCTTGAGCACCAGCATAATGATAAGCGTGGACATTACAGTCAATGGTCACAGGACATAAATTATATTATATATCCCCCCTTCATAAAAATTTCCCCCTTAAATATCTACCACCACTTTTAACAGACTTTTCCCTAGATACTTATTTAAATTTTTCACGCTTTCAATACTCAATTTAGCACTCCAAACAAAGTCAATATATAAACGCAGGCCCCCCCCCCCCGTTGATGTAGCTTAACCCAAAGCAAGGCACTGAAAA…
>T_HYB_029@
CTAATGGCTAATCAGCCCATGCTCACACATAACTGTGCTGTCATACATTTGGTATTTTTTTATTTTGGGGGATGCTTGGACTCAGCTATGGCCGTCAAAGGCCCTGACCCGGAGCATCTATTGTAGCTGGACTTAACTGCATCTTGAGCACCAGCATAATGATAAGCGTGGACATTACAGTCAATGGTCACAGGACATAAATTATATTATATATCCCCCCTTCATAAAAATTTCCCCCTTAAATATCTACCACCACTTTTAACAGACTTTTCCCTAGATACTTATTTAAATTTTTCACGCTTTCAATACTCAATTTAGCACTCCAAACAAAGTCAATATATAAACGCAGGCCCCCCCCCCCCGTTGATGTAGCTTAACCCAAAGCAAGGCACTGAAAAT…
>T_HYB_030@
ACTAATGGCTAATCAGCCCATGCTCACACATAACTGTGCTGTCATACATTTGGTATTTTTTTATTTTGGGGGATGCTTGGACTCAGCTATGGCCGTCAAAGGCCCTGACCCGGAGCATCTATTGTAGCTGGACTTAACTGCATCTTGAGCACCAGCATAATGATAAGCGTGGACATTACAGTCAATGGTCACAGGACATAAATTATATTATATATCCCCCCTTCATAAAAATTTCCCCCTTAAATATCTACCACCACTTTTAACAGACTTTTCCCTAGATACTTATTTAAATTTTTCACGCTTTCAATACTCAATTTAGCACTCCAAACAAAGTCAATATATAAACGCAGGCCCCCCCCCCCCGTTGATGTAGCTTAACCCAAAGCAAGGCACTGAAAA…
>T_HYB_031@
ACTAATGGCTAATCAGCCCATGCTCACACATAACTGTGCTGTCATACATTTGGTATTTTTTTATTTTGGGGGATGCTTGGACTCAGCTATGGCCGTCAAAGGCCCTGACCCGGAGCATCTATTGTAGCTGGACTTAACTGCATCTTGAGCACCAGCATAATGATAAGCGTGGACATTACAGTCAATGGTCACAGGACATAAATTATATTATATATCCCCCCTTCATAAAAATTTCCCCCTTAAATATCTACCACCACTTTTAACAGACTTTTCCCTAGATACTTATTTAAATTTTTCACGCTTTCAATACTCAATTTAGCACTCCAAACAAAGTCAATATATAAACGCAGGCCCCCCCCCCCCGTTGATGTAGCTTAACCCAAAGCAAGGCACTGAAAA…
>T_HYB_032@
ACTAATGGCTAATCAGCCCATGCTCACACATAACTGTGCTGTCATACATTTGGTATTTTTTTATTTTGGGGGATGCTTGGACTCAGCTATGGCCGTCAAAGGCCCTGACCCGGAGCATCTATTGTAGCTGGACTTAACTGCATCTTGAGCACCAGCATAATGATAAGCGTGGACATTACAGTCAATGGTCACAGGACATAAATTATATTATATATCCCCCCTTCATAAAAATTTCCCCCTTAAATATCTACCACCACTTTTAACAGACTTTTCCCTAGATACTTATTTAAATTTTTCACGCTTTCAATACTCAATTTAGCACTCCAAACAAAGTCAATATATAAACGCAGGCCCCCCCCCCCCGTTGATGTAGCTTAACCCAAAGCAAGGCACTGAAAA…
>T_HYB_033@
ACTAATGGCTAATCAGCCCATGCTCACACATAACTGTGCTGTCATACATTTGGTATTTTTTTATTTTGGGGGATGCTTGGACTCAGCTATGGCCGTCAAAGGCCCTGACCCGGAGCATCTATTGTAGCTGGACTTAACTGCATCTTGAGCACCAGCATAATGATAAGCGTGGACATTACAGTCAATGGTCACAGGACATAAATTATATTATATATCCCCCCTTCATAAAAATTTCCCCCTTAAATATCTACCACCACTTTTAACAGACTTTTCCCTAGATACTTATTTAAATTTTTCACGCTTTCAATACTCAATTTAGCACTCCAAACAAAGTCAATATATAAACGCAGGCCCCCCCCCCCCGTTGATGTAGCTTAACCCAAAGCAAGGCACTGAAAA…
>T_HYB_034@
ACTAATGGCTAATCAGCCCATGCTCACACATAACTGTGCTGTCATACATTTGGTATTTTTTTATTTTGGGGGATGCTTGGACTCAGCTATGGCCGTCAAAGGCCCTGACCCGGAGCATCTATTGTAGCTGGACTTAACTGCATCTTGAGCACCAGCATAATGATAAGCGTGGACATTACAGTCAATGGTCACAGGACATAAATTATATTATATATCCCCCCTTCATAAAAATTTCCCCCTTAAATATCTACCACCACTTTTAACAGACTTTTCCCTAGATACTTATTTAAATTTTTCACGCTTTCAATACTCAATTTAGCACTCCAAACAAAGTCAATATATAAACGCAGGCCCCCCCCCCCCGTTGATGTAGCTTAACCCAAAGCAAGGCACTGAAAA…
>T_HYB_035@
ACTAATGGCTAATCAGCCCATGCTCACACATAACTGTGCTGTCATACATTTGGTATTTTTTTATTTTGGGGGATGCTTGGACTCAGCTATGGCCGTCAAAGGCCCTGACCCGGAGCATCTATTGTAGCTGGACTTAACTGCATCTTGAGCACCAGCATAATGATAAGCGTGGACATTACAGTCAATGGTCACAGGACATAAATTATATTATATATCCCCCCTTCATAAAAATTTCCCCCTTAAATATCTACCACCACTTTTAACAGACTTTTCCCTAGATACTTATTTAAATTTTTCACGCTTTCAATACTCAATTTAGCACTCCAAACAAAGTCAATATATAAACGCAGGCCCCCCCCCCCCGTTGATGTAGCTTAACCCAAAGCAAGGCACTGAAAA…
>T_HYB_036@
CTAATGGCTAATCAGCCCATGCTCACACATAACTGTGCTGTCATACATTTGGTATTTTTTTATTTTGGGGGATGCTTGGACTCAGCTATGGCCGTCAAAGGCCCTGACCCGGAGCATCTATTGTAGCTGGACTTAACTGCATCTTGAGCACCAGCATAATGATAAGCGTGGGCATTACAGTCAATGGTCACAGGACATAAATTATATTATATATCCCCCCTTCATAAAAATTTCCCCCTTAAATATCTACCACCACTTTTAACAGACTTTTCCCTAGATACTTATTTAAATTTTTCACGCTTTCAATACTCAATTTAGCACTCCAAACAAAGTCAATATATAAACGCAGGCCCCCCCCCCCCGTTGATGTAGCTTAACCCAAAGCAAGGCACTGAAAAT…
>T_HYB_037@
ACTAATGGCTAATCAGCCCATGCTCACACATAACTGTGCTGTCATACATTTGGTATTTTTTTATTTTGGGGGATGCTTGGACTCAGCTATGGCCGTCAAAGGCCCTGACCCGGAGCATCTATTGTAGCTGGACTTAACTGCATCTTGAGCACCAGCATAATGATAAGCGTGGACATTACAGTCAATGGTCACAGGACATAAATTATATTATATATCCCCCCTTCATAAAAATTTCCCCCTTAAATATCTACCACCACTTTTAACAGACTTTTCCCTAGATACTTATTTAAATTTTTCACGCTTTCAATACTCAATTTAGCACTCCAAACAAAGTCAATATATAAACGCAGGCCCCCCCCCCCCGTTGATGTAGCTTAACCCAAAGCAAGGCACTGAAAA…
>T_HYB_038@
ACTAATGGCTAATCAGCCCATGCTCACACATAACTGTGTTGTCATACATTTGGTATTTTTTTATTTTGGGGGATGCTTGGACTCAGCTATGGCCGTCAAAGGCCCTGACCCGGAGCATCTATTGTAGCTGGACTTAACTGCATCTTGAGCACCAGCATAATGATAAGCGTGGACATTACAGTCAATGGTCACAGGACATAAATTATATTATATATCCCCCCTTCATAAAAATTTCCCCCTTAAATATCTACCACCACTTTTAACAGACTTTTCCCTAGATACTTATTTAAATTTTTCACGCTTTCAATACTCAATTTAGCACTCCAAACAAAGTCAATATATAAACGCAGGCCCCCCCCCCCCGTTGATGTAGCTTAACCCAAAGCAAGGCACTGAAAA…
>T_HYB_039@
ACTAATGGCTAATCAGCCCATGCTCACACATAACTGTGCTGTCATACATTTGGTATTTTTTTATTTTGGGGGATGCTTGGACTCAGCTATGGCCGTCAAAGGCCCTGACCCGGAGCATTTATTGTAGCTGGACTTAACTGCATCTTGAGCACCAGCATAATGATAAGCGTGGACATTACAGTCAATGGTCACAGGACATAAATTATATTATATATCCCCCCTTCATAAAAATTTCCCCCTTAAATATCTACCACCACTTTTAACAGACTTTTCCCTAGATACTTATTTAAATTTTTCACGCTTTCAATACTCAATTTAGCACTCCAAACAAAGTCAATATATAAACGCAGGCCCCCCCCCCCCGTTGATGTAGCTTAACCCAAAGCAAGGCACTGAAAA…
>I_ASZ_001@
CTATGGCTAATCAGCCCATGCTCACACATAACTGTGCTGTCATACATTTGGTATTTTTTTATTTTGGGGGATGCTTGGACTCAGCTATGGCCGTCAAAGGCCCCGACCCGGAGCATCTATTGTAGCTGGACTTAACTGCATCTTGAGCACCAGCATAATGATAGGCATGGGCATTACAGTCAATGGTCACAGGACATAAATTACATTATATATCCCCCCTTCATAAAAATCTCCCCCTTAAATATTCACCACCACTTTTAACAGACTTTTCCCTAGATACTTATTTAAATTTTCCACACTTTCAATACTCAATTTAGCACTCCAAACAAAGTCAATATATAAACGCAGGCCCCCCCCCCCCGTTGATGTAGCTTAACCCAAAGCAAGGCACTGAAAATG…
